# Supplementary material for: Epigenome-wide DNA methylation profiling of preeclamptic placenta according to severe features
Source: Clin Epigenetics. 2020 Aug 24;12:128. doi: 10.1186/s13148-020-00918-1 (PMC7444072; doi:10.1186/s13148-020-00918-1)
Supplement: Supplementary file 1 — Additional file 1: Table S1. Identified DMCs in PE, as compared with the controls. Table S2. Identified DMCs in PE with severe features, as compared with the controls. Table S3. Identified DMCs in PE, as compared with the PE with severe features. Table S4. DNA methylation of CpG sites around PE-related GWAS SNPs. Table S5. Primer sequences and PCR condition for methylation specific quantitative real-time PCR. [file 13148_2020_918_MOESM1_ESM.xlsx]

## Sheet: S1
Table S1. Identified DMCs in PE, as compared with the controls (GRCh37/hg19 assembly)
Hypomethylated DMCs in PE, compared with the control								Hypermethylated DMCs in PE, compared with the control
No	Probe ID	P value	subject		Δβ > 0.2	CHR	MAPINFO	No	Probe ID	P value	subject		Δβ > 0.2	CHR	MAPINFO
			Control	PE without severe features							Control	PE without severe features
1	cg04902968	0.0109874	0.685583	0.481749	-0.203833	1	5771047	1	cg07069246	0.00718888	0.467577	0.718819	0.251242	1	11616862
2	cg22499381	0.000377306	0.876144	0.634522	-0.241622	1	11024967	2	cg19004860	0.00495656	0.615593	0.823366	0.207773	1	42518254
3	cg00756136	0.00686536	0.819091	0.459766	-0.359326	1	32000685	3	cg03967651	0.0213795	0.386558	0.705735	0.319178	1	43447310
4	cg14973421	0.00503945	0.521512	0.259657	-0.261855	1	102462821	4	cg09846895	0.00236494	0.604442	0.828902	0.224459	1	161442738
5	cg09825864	0.0077507	0.489677	0.211535	-0.278142	1	171083174	5	cg16298457	0.0191721	0.638704	0.908034	0.26933	1	188058251
6	cg05732866	0.0415977	0.713475	0.368707	-0.344768	1	175173200	6	cg09811211	0.00621082	0.331099	0.557191	0.226092	1	194195149
7	cg19914536	0.0120293	0.938637	0.698875	-0.239762	1	211712925	7	cg16650151	0.00213626	0.450077	0.65489	0.204813	1	194828299
8	cg10062460	0.00787616	0.671991	0.271982	-0.400009	1	213071444	8	cg09339630	0.000440454	0.403501	0.647207	0.243706	2	29874117
9	cg19455028	0.045843	0.605492	0.401832	-0.20366	1	227885725	9	cg18821122	0.0327582	0.564303	0.858194	0.293891	2	66916737
10	cg11251367	0.00768785	0.46236	0.0319804	-0.43038	1	240620177	10	cg13821051	0.0105326	0.323682	0.679165	0.355483	2	101124858
11	cg14264023	0.0090231	0.444714	0.184159	-0.260555	2	3649318	11	cg24099391	0.000610889	0.224768	0.430558	0.205791	2	141397266
12	cg23073974	0.000119997	0.722228	0.516629	-0.205599	2	8039990	12	cg17856611	0.000281524	0.248583	0.524422	0.275839	2	142669614
13	cg12342501	0.0248484	0.766448	0.403797	-0.362651	2	8530521	13	cg13920856	0.0191584	0.467696	0.715299	0.247604	2	159867184
14	cg13167631	0.0147288	0.512601	0.250241	-0.26236	2	40739771	14	cg15184353	0.0145577	0.456259	0.701721	0.245462	2	173888637
15	cg06501157	0.00229189	0.701924	0.480144	-0.22178	2	52856495	15	cg15855459	0.00295422	0.395906	0.63445	0.238544	2	177240467
16	cg01235375	0.0174071	0.490787	0.259291	-0.231496	2	66836203	16	cg17600943	0.0310654	0.681369	0.949272	0.267903	2	207803547
17	cg04398163	0.00509567	0.827724	0.547712	-0.280013	2	75716534	17	cg07620194	0.000642121	0.522295	0.815791	0.293496	2	214799654
18	cg09402485	0.00214359	0.667215	0.449659	-0.217556	2	79924440	18	cg00527440	0.00703801	0.135614	0.38701	0.251396	2	242549864
19	cg10068464	0.000678918	0.916613	0.624999	-0.291614	2	114036953	19	cg00648018	0.00160274	0.711129	0.934561	0.223432	3	100670409
20	cg05373298	0.0413611	0.499301	0.186217	-0.313084	2	201186572	20	cg22926869	0.0288013	0.208801	0.497933	0.289132	3	108021293
21	cg00409995	0.0447893	0.675345	0.451712	-0.223633	2	240217983	21	cg02958670	0.032896	0.722219	0.94602	0.223802	4	57256689
22	cg00576474	0.00175312	0.70284	0.478999	-0.223842	2	242928538	22	cg16987684	0.0265951	0.685585	0.91605	0.230465	4	110765488
23	cg14331362	0.020609	0.815641	0.613207	-0.202433	2	242948396	23	cg21030607	0.00163282	0.52319	0.755332	0.232142	4	174462423
24	cg14113515	0.0389751	0.602195	0.266633	-0.335562	3	111447773	24	cg03647549	0.0173498	0.547146	0.747377	0.200231	4	190098466
25	cg19502769	0.0102571	0.487983	0.271562	-0.216421	3	142608671	25	cg02620569	0.0121532	0.634523	0.841589	0.207066	5	11145975
26	cg13136032	0.0160064	0.561208	0.343317	-0.217891	3	162896939	26	cg12559474	0.0361073	0.434164	0.651628	0.217464	5	24622791
27	cg17256465	0.0366296	0.621748	0.271133	-0.350614	3	171802458	27	cg22989071	0.0219201	0.488957	0.711595	0.222638	5	26232409
28	cg16788857	0.0227665	0.57942	0.198954	-0.380466	3	192577951	28	cg24635834	0.0373659	0.438105	0.640185	0.20208	5	42949919
29	cg10423996	0.0106304	0.751968	0.454617	-0.297351	3	194762035	29	cg04502985	0.0392933	0.272712	0.496694	0.223982	5	77268452
30	cg08395784	0.0134356	0.747714	0.392989	-0.354725	4	708242	30	cg12278467	0.0386018	0.39376	0.598639	0.20488	5	87971573
31	cg14749747	0.00169179	0.964057	0.74313	-0.220928	4	6898265	31	cg06526721	0.00266284	0.384602	0.585783	0.201181	5	119799384
32	cg18161100	0.0386108	0.519049	0.303746	-0.215303	4	24473977	32	cg21845562	0.000779564	0.137055	0.346369	0.209314	5	140718199
33	cg13433782	0.000474065	0.705184	0.496886	-0.208298	4	43460502	33	cg13648501	0.0410405	0.191241	0.444932	0.253691	5	142785258
34	cg02242191	0.000905708	0.681098	0.465809	-0.215289	4	81393152	34	cg05025374	0.0226537	0.252181	0.585007	0.332826	5	159354775
35	cg10803745	0.00602088	0.556845	0.311741	-0.245104	4	114684218	35	cg06091952	0.00136075	0.0381338	0.264941	0.226807	6	18277615
36	cg11663691	0.0452515	0.862388	0.635325	-0.227063	4	119759900	36	cg14543412	0.0162838	0.107749	0.309594	0.201845	6	26224100
37	cg18816122	0.0491773	0.693939	0.439629	-0.25431	5	164064	37	cg16070018	0.00554787	0.173257	0.409259	0.236003	6	26224392
38	cg16371648	0.0454398	0.50784	0.274829	-0.233012	5	344218	38	cg24440941	0.0285201	0.174998	0.379231	0.204234	6	26224668
39	cg05258009	0.0361834	0.845432	0.622978	-0.222454	5	72705952	39	cg22339775	0.0217502	0.256177	0.468388	0.212211	6	26224925
40	cg00913770	0.0183242	0.917584	0.591655	-0.325929	5	77067475	40	cg10503202	0.0435997	0.169737	0.400898	0.231162	6	31269260
41	cg23799059	0.00225184	0.596237	0.33207	-0.264167	5	91880514	41	cg10757187	0.00665229	0.495919	0.769175	0.273257	6	31269260
42	cg00968488	0.0135144	0.436245	0.0923301	-0.343915	5	103876192	42	cg02916312	0.00780035	0.109832	0.35981	0.249978	6	72596135
43	cg01002086	0.0120069	0.741282	0.466255	-0.275027	5	132643047	43	cg09342766	0.00148414	0.0895208	0.333674	0.244153	6	72596291
44	cg05656210	0.0179334	0.324269	0.122142	-0.202127	5	141660565	44	cg14101302	0.0151724	0.116106	0.339585	0.223479	6	72596557
45	cg12262617	0.0284223	0.389614	0.0383477	-0.351266	5	150677795	45	cg03370147	0.0391717	0.252869	0.466427	0.213558	6	92605504
46	cg02218418	0.00889344	0.706332	0.424842	-0.28149	5	156938326	46	cg13239134	0.0203527	0.615661	0.924926	0.309265	6	150324424
47	cg13805962	0.0016235	0.824286	0.423463	-0.400823	5	159391842	47	cg07874011	0.0263696	0.450612	0.69472	0.244108	7	3134592
48	cg00546757	0.0130298	0.644394	0.174728	-0.469666	5	170845058	48	cg00929177	0.0296945	0.504236	0.716627	0.212391	7	26908493
49	cg03597063	0.00887651	0.947032	0.684862	-0.26217	6	3193865	49	cg19404888	0.0250079	0.532991	0.73867	0.205679	7	36817004
50	cg10995422	0.00531435	0.515664	0.217038	-0.298626	6	32522872	50	cg20070588	0.0164282	0.354971	0.586101	0.231131	7	66440232
51	cg21810004	0.000129501	0.610883	0.375741	-0.235142	6	32730299	51	cg06983840	0.0169203	0.495902	0.767984	0.272082	7	75612770
52	cg00648274	0.00315964	0.540941	0.337568	-0.203373	6	40568310	52	cg08096656	0.00364737	0.56206	0.964455	0.402395	7	76135339
53	cg16947999	0.0118661	0.755819	0.49789	-0.257929	6	43681646	53	cg09645329	0.00687499	0.607369	0.824527	0.217159	7	131537700
54	cg24407607	0.00545215	0.754047	0.435297	-0.31875	6	116753994	54	cg08763063	0.0038491	0.376988	0.710284	0.333296	7	146072558
55	cg13992444	0.0410033	0.81155	0.55289	-0.25866	6	149368110	55	cg15078841	0.00630433	0.543876	0.784224	0.240347	7	155796902
56	cg00602930	0.0424614	0.839977	0.507546	-0.332431	6	158482610	56	cg08387538	0.0182392	0.534316	0.772524	0.238208	8	1527995
57	cg03322161	0.0313586	0.349468	0.0784936	-0.270974	6	161188322	57	cg05502360	0.0486442	0.438744	0.652162	0.213418	8	36641571
58	cg07761942	0.0099403	0.794295	0.507687	-0.286608	7	67365	58	cg07943737	0.015212	0.50828	0.741525	0.233245	8	41516469
59	cg19591135	0.0357023	0.915693	0.703145	-0.212548	7	905795	59	cg12148515	0.0251024	0.598181	0.842013	0.243832	8	41517301
60	cg10260267	0.00142505	0.656238	0.393692	-0.262546	7	1278142	60	cg02834846	0.00402661	0.646097	0.856404	0.210306	8	67091467
61	cg03723481	0.0104885	0.907854	0.645292	-0.262562	7	2071723	61	cg12464898	0.0220785	0.515958	0.770058	0.2541	8	73451462
62	cg06112204	0.0441569	0.788593	0.588589	-0.200005	7	2078981	62	cg12420081	0.00162747	0.551773	0.774398	0.222625	8	114384888
63	cg15274662	0.0169481	0.715475	0.324881	-0.390593	7	12463109	63	cg11734718	0.0240999	0.671718	0.938486	0.266767	8	132951510
64	cg22953237	0.0479752	0.891777	0.668444	-0.223334	7	31425682	64	cg14391923	0.0402613	0.418736	0.624566	0.205831	8	140583084
65	cg01624386	0.0340892	0.665391	0.335346	-0.330045	7	76135677	65	cg03478356	0.00124802	0.282314	0.642952	0.360638	9	45726961
66	cg10288111	0.00737835	0.858844	0.566306	-0.292538	7	112062682	66	cg05075963	0.00461249	0.606427	0.807527	0.2011	9	96530326
67	cg15542968	0.000836917	0.603696	0.336988	-0.266708	7	112092682	67	cg13481969	0.00540736	0.073632	0.294219	0.220587	9	99449345
68	cg10137381	0.00291907	0.568963	0.360209	-0.208754	7	125679975	68	cg14068184	0.0335522	0.3979	0.728583	0.330683	9	110231817
69	cg14455998	0.00705582	0.326877	0.0710573	-0.25582	7	133811808	69	cg19877656	0.00591801	0.473991	0.775881	0.301891	9	119568848
70	cg17676607	0.00762479	0.319998	0.0692379	-0.25076	7	133811837	70	cg00098609	0.0352073	0.303184	0.566253	0.263069	9	135422628
71	cg17611936	0.030185	0.581301	0.31828	-0.263021	7	151411526	71	cg21499289	0.0234093	0.401388	0.733462	0.332074	9	135431294
72	cg12293347	0.0155316	0.570492	0.303421	-0.267071	8	1117672	72	cg12612208	0.0468994	0.493242	0.698912	0.20567	10	14036939
73	cg17162911	0.0234915	0.67678	0.328131	-0.348649	8	13209750	73	cg19974005	8.94042e-05	0.262075	0.4812	0.219125	10	113104679
74	cg06824156	0.0314006	0.478973	0.246309	-0.232663	8	23228723	74	cg11034326	0.0360379	0.563351	0.785568	0.222217	10	115747887
75	cg02179473	0.0257495	0.830648	0.580815	-0.249833	8	126711942	75	cg13655986	0.0461485	0.685806	0.957345	0.271539	10	129197384
76	cg21771140	0.0185093	0.364171	0.154944	-0.209227	8	137272357	76	cg15472797	0.0199201	0.604837	0.807093	0.202255	10	135243109
77	cg15633912	0.0135568	0.950785	0.675332	-0.275453	10	3179703	77	cg12550323	0.0273412	0.552341	0.77196	0.219619	11	783125
78	cg05392160	0.0267765	0.7541	0.476547	-0.277553	10	3802761	78	cg01741372	0.00353027	0.446223	0.710761	0.264539	11	783889
79	cg04846036	0.0150783	0.356369	0.150343	-0.206026	10	8079205	79	cg10277597	0.00262202	0.383981	0.664218	0.280237	11	30490654
80	cg15846506	0.030535	0.504514	0.30434	-0.200174	10	110612108	80	cg05214390	0.0364338	0.194609	0.404027	0.209418	11	46354574
81	cg10729167	0.00676856	0.608393	0.367848	-0.240545	10	111220101	81	cg07012076	0.00730588	0.484696	0.733931	0.249236	11	55797626
82	cg10475928	0.00277538	0.387386	0.183488	-0.203898	10	118901190	82	cg17226974	0.00350666	0.536829	0.818017	0.281188	11	56231404
83	cg13171135	0.0428463	0.86183	0.63843	-0.2234	10	124254080	83	cg15368992	0.00565838	0.672169	0.877762	0.205593	11	109618832
84	cg01825287	0.011083	0.813678	0.599619	-0.214059	10	125823997	84	cg20735824	0.00178682	0.34478	0.553695	0.208916	11	126871416
85	cg06394820	0.0245006	0.356795	0.109534	-0.247261	11	60608291	85	cg08317794	0.0170957	0.574971	0.810535	0.235563	11	131925126
86	cg06062652	0.00703689	0.404381	0.167238	-0.237144	11	74099889	86	cg22324103	0.0058884	0.666543	0.883989	0.217447	11	133175639
87	cg06377160	0.0154768	0.788026	0.509871	-0.278156	11	130762969	87	cg15391452	0.0410352	0.605208	0.814539	0.20933	11	134287719
88	cg04523261	0.0039545	0.56145	0.33373	-0.22772	12	75603857	88	cg03282748	0.0485435	0.394011	0.630496	0.236485	12	3835375
89	cg23667563	0.0358278	0.865115	0.662762	-0.202353	12	131258209	89	cg14303972	0.0276505	0.28632	0.509697	0.223377	12	34752640
90	cg12402566	0.00425694	0.810638	0.608545	-0.202093	12	132057719	90	cg21993023	0.0185401	0.550324	0.820498	0.270174	12	94122315
91	cg22402121	0.0279798	0.600577	0.299708	-0.300869	13	113735031	91	cg24836826	0.0309608	0.647824	0.94621	0.298386	12	124929963
92	cg05904344	0.0250371	0.794078	0.445229	-0.348849	13	113843426	92	cg07230440	0.00233499	0.529126	0.730844	0.201718	12	130357212
93	cg15366524	0.0286201	0.563218	0.354809	-0.208409	14	22734948	93	cg09034499	0.0208937	0.523411	0.737404	0.213993	12	130944553
94	cg14104301	0.0120471	0.335743	0.13549	-0.200253	14	38676853	94	cg11144986	0.00111234	0.611611	0.871499	0.259888	12	132935765
95	cg01543583	0.0448696	0.846069	0.529656	-0.316412	14	59947673	95	cg14104700	0.0162333	0.567151	0.818716	0.251565	13	21889774
96	cg14293999	0.0321366	0.759981	0.551909	-0.208073	14	101840368	96	cg12383807	0.0131969	0.414013	0.744789	0.330776	13	33924137
97	cg16032134	0.0375031	0.761586	0.45109	-0.310496	15	26031571	97	cg14238671	0.0410647	0.47336	0.735413	0.262053	13	54131576
98	cg01476442	0.0311903	0.610508	0.268071	-0.342437	15	29669193	98	cg09503106	0.0366307	0.652696	0.856214	0.203518	13	112554252
99	cg19817544	0.0137268	0.644021	0.433988	-0.210033	15	37109747	99	cg03126236	0.00918782	0.399739	0.655913	0.256175	14	22184884
100	cg02239968	0.00509757	0.544722	0.340503	-0.204219	15	53090232	100	cg16702660	0.0183657	0.14143	0.358388	0.216959	14	22361282
101	cg06778755	0.00205478	0.484551	0.22637	-0.258182	15	79383151	101	cg04823299	4.21109e-13	0.541266	0.904861	0.363595	14	24098569
102	cg17172532	0.00214318	0.438476	0.196536	-0.24194	15	79383164	102	cg24154325	0.00394149	0.304099	0.582552	0.278453	14	29247705
103	cg20973720	0.00299394	0.455231	0.202038	-0.253193	15	79383167	103	cg09945745	0.0296877	0.741616	0.964243	0.222627	14	61875899
104	cg09946349	0.00400913	0.698202	0.497101	-0.201101	16	52003789	104	cg01061681	0.0400311	0.472831	0.681385	0.208554	15	100893783
105	cg03535934	0.00821627	0.724527	0.512172	-0.212355	16	52832493	105	cg18554439	0.023592	0.501158	0.717473	0.216316	16	6464930
106	cg05876883	0.0119195	0.446104	0.0998403	-0.346263	16	58704495	106	cg05915193	0.0042077	0.367425	0.60813	0.240705	16	17412434
107	cg09830308	0.000104129	0.37144	0.169054	-0.202386	16	74734321	107	cg05404620	0.016808	0.514829	0.755282	0.240453	16	65376745
108	cg06979386	0.00410598	0.423402	0.208092	-0.215311	16	78027119	108	cg00979438	0.0142648	0.452393	0.88097	0.428577	16	73199845
109	cg02171206	0.0412233	0.436516	0.131304	-0.305212	16	78512543	109	cg00933692	0.000218209	0.571252	0.827774	0.256522	17	10421365
110	cg01858500	0.0108055	0.432546	0.14779	-0.284756	17	68202566	110	cg19876361	0.00380189	0.669235	0.875119	0.205884	17	22020806
111	cg04609971	0.00458823	0.611882	0.391047	-0.220835	17	74911808	111	cg13421331	0.014892	0.30818	0.551516	0.243336	17	65693404
112	cg13822487	0.00584287	0.702766	0.471133	-0.231633	17	77839735	112	cg01142445	0.0181341	0.633434	0.849272	0.215838	18	70538624
113	cg19791271	0.00578193	0.709638	0.393862	-0.315776	17	77906735	113	cg20772657	0.00484396	0.617759	0.825651	0.207892	18	73638846
114	cg03673787	0.0157108	0.894707	0.689483	-0.205224	17	78079481	114	cg09258259	0.0362423	0.278439	0.596039	0.3176	19	3143043
115	cg16464924	0.00422311	0.564809	0.316519	-0.24829	17	78079668	115	cg20381372	0.00373984	0.554776	0.927065	0.372288	19	36801408
116	cg14250927	0.0281138	0.679261	0.308065	-0.371195	18	52473166	116	cg11290628	0.0107748	0.462794	0.700471	0.237677	20	9554459
117	cg16516576	0.00480708	0.725082	0.512424	-0.212658	18	70653069	117	cg05402395	0.0157756	0.556986	0.767527	0.210541	21	47427081
118	cg20218571	0.0128994	0.935856	0.723169	-0.212687	18	77678514
119	cg19599395	0.000296403	0.705543	0.424586	-0.280956	19	3837031
120	cg11867671	0.00564617	0.746895	0.526256	-0.22064	19	51128350		DMCs commonly changed in PE, regardless of severe features
121	cg02375258	0.0389077	0.261748	0.0266806	-0.235068	19	52074470
122	cg15369481	0.0170653	0.621627	0.261625	-0.360001	20	55806279
123	cg07638368	0.0246179	0.607124	0.392402	-0.214722	21	43526571
124	cg17131279	0.0170547	0.644771	0.340005	-0.304766	22	21377301
125	cg08819285	0.0245928	0.650768	0.442854	-0.207915	22	27648778
126	cg16093786	0.0227318	0.588677	0.322974	-0.265703	22	30729554

## Sheet: S2
Table S2. Identified DMCs in PE with severe features, as compared with the controls (GRCh37/hg19 assembly)
Hypomethylated DMCs in PE with severe features, compared with the control								Hypermethylated DMCs in PE with severe features, compared with the control
No	Probe ID	P value	subject		Δβ > 0.2	CHR	MAPINFO	No	Probe ID	P value	subject		Δβ > 0.2	CHR	MAPINFO
			Control	PE with severe features							Control	PE with severe features
1	cg22499381	0.00464281	0.876144	0.575489	-0.300655	1	11024967	1	cg26422465	0.0097615	0.383007	0.689636	0.30663	1	3561008
2	cg01080480	5.40601e-06	0.808197	0.575989	-0.232208	1	21566133	2	cg12702014	0.0402427	0.401466	0.603395	0.201929	1	14055709
3	cg12958213	0.021735	0.613067	0.369381	-0.243686	1	56432183	3	cg06683092	0.0258464	0.239252	0.527288	0.288036	1	164742479
4	cg10045881	1.1508e-05	0.759007	0.524441	-0.234566	1	111770291	4	cg20960322	0.04212	0.700245	0.921154	0.220909	1	182002021
5	cg12406683	0.00381658	0.671604	0.317936	-0.353668	1	146548032	5	cg11011600	0.0369407	0.265879	0.513126	0.247248	1	204849349
6	cg15625495	0.0216618	0.397694	0.181533	-0.216161	1	151163316	6	cg07501029	0.0441363	0.537838	0.823752	0.285914	1	245843929
7	cg15109744	0.00030813	0.800304	0.581234	-0.21907	1	180917873	7	cg04980389	0.0340983	0.462211	0.712912	0.250701	2	26728179
8	cg12342501	0.0369163	0.766448	0.527101	-0.239348	2	8530521	8	cg22276800	0.0135992	0.185216	0.395852	0.210636	2	75059013
9	cg15170605	0.0360193	0.442116	0.23002	-0.212095	2	70995459	9	cg03168317	0.00697734	0.545117	0.818684	0.273567	2	230195987
10	cg22982428	0.000292805	0.720766	0.517594	-0.203172	2	216402618	10	cg01132052	0.00112114	0.332557	0.745116	0.412559	3	52749334
11	cg06150107	0.0339281	0.702318	0.474701	-0.227616	2	235884005	11	cg14497649	0.0138854	0.713103	0.961844	0.248741	4	528497
12	cg02059823	0.0116963	0.81121	0.465633	-0.345577	2	240872433	12	cg03199651	0.000453367	0.206017	0.435961	0.229944	4	4862770
13	cg01914365	0.0158427	0.832467	0.609994	-0.222473	3	32511650	13	cg12077809	0.0499546	0.474908	0.700769	0.225862	4	187753093
14	cg18053688	0.00601774	0.724132	0.448822	-0.27531	3	158500698	14	cg08299880	0.00240032	0.538491	0.769978	0.231487	5	26673548
15	cg07135512	0.0271844	0.814025	0.534555	-0.27947	3	189719406	15	cg12908908	0.00832295	0.290782	0.523382	0.2326	5	31106255
16	cg01403339	0.00359571	0.785504	0.554347	-0.231157	4	7417336	16	cg04502985	0.0141381	0.272712	0.501546	0.228833	5	77268452
17	cg01724587	0.00642899	0.814127	0.558436	-0.255691	4	58023788	17	cg12997157	0.000368536	0.64804	0.863079	0.215039	5	149670038
18	cg07793879	0.024818	0.936775	0.703732	-0.233042	4	148848152	18	cg22946888	0.0445587	0.73314	0.93978	0.20664	5	157166598
19	cg15988321	0.0475616	0.47988	0.223117	-0.256763	4	175187746	19	cg01897191	0.000652587	0.592091	0.797353	0.205263	5	167097366
20	cg13038195	0.00243107	0.956696	0.728108	-0.228589	5	60919296	20	cg14989642	0.00371198	0.107958	0.331923	0.223965	6	26224013
21	cg04546736	0.018172	0.748531	0.4352	-0.31333	5	94363920	21	cg14543412	0.00254967	0.107749	0.360577	0.252829	6	26224100
22	cg11529236	0.0347561	0.711622	0.450709	-0.260913	5	142098838	22	cg26721439	0.00235323	0.108376	0.371414	0.263037	6	26224120
23	cg21226754	0.00484909	0.911385	0.706432	-0.204953	5	150077189	23	cg16070018	0.00102756	0.173257	0.434412	0.261155	6	26224392
24	cg16119776	0.0182925	0.838787	0.588965	-0.249822	5	167912403	24	cg24440941	0.00300842	0.174998	0.456481	0.281484	6	26224668
25	cg16579946	0.0262459	0.399593	0.128919	-0.270674	6	7960625	25	cg22339775	0.00115613	0.256177	0.554223	0.298046	6	26224925
26	cg12262000	0.000601542	0.516728	0.195057	-0.321671	6	8029945	26	cg12858166	0.00162119	0.232164	0.497254	0.265089	6	33033176
27	cg03115532	0.00508167	0.504739	0.189744	-0.314994	6	28185726	27	cg13661648	0.0285797	0.350176	0.5968	0.246624	6	33035284
28	cg07981266	0.00588394	0.486116	0.249972	-0.236144	6	30720311	28	cg05751055	0.0269579	0.505346	0.771245	0.265899	6	33036504
29	cg18698799	0.0477262	0.501821	0.283123	-0.218698	6	32301513	29	cg04456492	0.0062665	0.418328	0.719606	0.301278	7	20010777
30	cg05230013	0.0102269	0.681369	0.338681	-0.342689	6	43212262	30	cg07875818	0.000736094	0.22336	0.491692	0.268332	7	132261765
31	cg10463322	0.0425537	0.299006	0.0670807	-0.231925	6	168796261	31	cg15585036	0.0005921	0.19012	0.419165	0.229045	7	132262058
32	cg19707454	0.0464372	0.759695	0.481827	-0.277867	7	6616677	32	cg17122748	0.000246836	0.107092	0.319918	0.212826	7	132262081
33	cg12999366	0.000239718	0.602003	0.336292	-0.265711	7	30499283	33	cg07258916	0.000701481	0.0868744	0.314248	0.227374	7	132262353
34	cg22109827	0.00993686	0.697775	0.421928	-0.275847	7	30727326	34	cg26209005	0.000161035	0.118603	0.347335	0.228733	7	132262526
35	cg09994954	0.0034836	0.877671	0.666709	-0.210962	7	70230293	35	cg06331531	0.00764448	0.558107	0.762072	0.203965	7	157701201
36	cg10288111	0.00543227	0.858844	0.624934	-0.23391	7	112062682	36	cg22062231	0.0225415	0.513091	0.715806	0.202716	7	158883817
37	cg09533869	0.0105667	0.369664	0.0761473	-0.293517	8	97747124	37	cg11311202	0.009059	0.47824	0.703272	0.225031	8	2025828
38	cg27015302	0.00146538	0.929401	0.588021	-0.34138	8	126484708	38	cg10197336	0.021536	0.28049	0.496936	0.216447	8	2034467
39	cg06227256	0.00757948	0.498104	0.287573	-0.210531	9	119310099	39	cg05542364	0.00281916	0.388301	0.608164	0.219862	8	5027738
40	cg25601713	0.00898727	0.502366	0.164549	-0.337817	10	92720690	40	cg18323768	0.000480776	0.216384	0.431939	0.215555	8	24858943
41	cg26465155	0.0495751	0.668025	0.415899	-0.252126	11	35611044	41	cg07138269	0.00651024	0.393329	0.600428	0.207099	8	72765107
42	cg22355889	0.0218731	0.246836	0.0388619	-0.207974	11	107461585	42	cg19268168	0.0236135	0.46678	0.742316	0.275536	8	99895404
43	cg26069044	0.0304368	0.681258	0.353327	-0.327931	11	124613956	43	cg13196716	0.000707474	0.335897	0.540756	0.204859	8	113230425
44	cg18037388	0.0300086	0.734682	0.528146	-0.206536	12	10150068	44	cg06199472	0.000227583	0.300362	0.51018	0.209818	9	79625551
45	cg00767423	0.0166243	0.734231	0.534025	-0.200206	14	22521050	45	cg04605872	0.00404601	0.533094	0.813745	0.280651	9	137140408
46	cg22888800	3.95454e-05	0.815199	0.605261	-0.209938	14	34599406	46	cg07240846	0.0387707	0.263956	0.481028	0.217071	10	12438782
47	cg16503753	0.00104605	0.606078	0.386297	-0.219781	14	64319245	47	cg25497250	0.00385471	0.1517	0.409876	0.258176	10	95326974
48	cg08880082	0.0367201	0.63046	0.397352	-0.233108	14	90165664	48	cg19360212	0.0386697	0.655559	0.97202	0.316462	10	123731471
49	cg23438516	0.000708816	0.401295	0.124644	-0.276651	14	106892175	49	cg20161275	0.0100027	0.554378	0.755316	0.200938	10	131648297
50	cg22553361	0.0246173	0.664157	0.446745	-0.217412	14	106967863	50	cg26567385	0.0329069	0.395344	0.61103	0.215686	11	5384517
51	cg09785377	0.0276677	0.893117	0.660849	-0.232268	15	60644157	51	cg15092630	0.00046016	0.496446	0.709768	0.213323	11	20615820
52	cg22234930	0.000174302	0.706317	0.429161	-0.277157	15	72519739	52	cg09872687	0.0165828	0.549915	0.827633	0.277718	11	64237120
53	cg00428125	0.0346273	0.791512	0.546623	-0.244889	16	737792	53	cg08317794	0.00100906	0.574971	0.826057	0.251086	11	131925126
54	cg26477117	0.00374658	0.694796	0.480949	-0.213847	16	10723694	54	cg22324103	0.00105166	0.666543	0.876295	0.209752	11	133175639
55	cg10420310	0.00290592	0.654048	0.426621	-0.227427	16	14397576	55	cg04320595	0.00162018	0.500777	0.720393	0.219616	12	45458701
56	cg07488092	0.0161307	0.500871	0.252184	-0.248687	16	85309889	56	cg02305377	0.00430339	0.229433	0.433678	0.204245	12	103355958
57	cg23117085	4.78862e-05	0.73927	0.53791	-0.20136	17	39662375	57	cg13177959	0.0161626	0.233383	0.578292	0.344909	12	120615991
58	cg08417873	6.72254e-06	0.718515	0.481052	-0.237463	17	39678675	58	cg24836826	0.0336862	0.647824	0.89328	0.245456	12	124929963
59	cg26625897	9.79057e-06	0.661996	0.45284	-0.209156	17	39678679	59	cg11144986	0.00036189	0.611611	0.854606	0.242995	12	132935765
60	cg20587213	4.87799e-06	0.895271	0.628969	-0.266303	17	39679000	60	cg10426234	0.0105844	0.601954	0.825517	0.223563	12	132939776
61	cg08387810	2.11539e-05	0.915631	0.6933	-0.222331	17	39679239	61	cg12242283	0.00523176	0.552306	0.76072	0.208414	13	19634781
62	cg04607951	0.000133397	0.722065	0.466275	-0.25579	17	39682769	62	cg03063471	0.00345369	0.399202	0.60204	0.202837	13	53522174
63	cg12779575	9.33166e-06	0.753672	0.552369	-0.201303	17	62208434	63	cg05020956	0.00964196	0.360439	0.664057	0.303618	13	79592461
64	cg20795417	0.0369721	0.748612	0.41697	-0.331642	17	76179594	64	cg06806922	0.000948571	0.286098	0.494171	0.208073	13	102438434
65	cg13005428	0.00187271	0.656065	0.370887	-0.285178	17	78916378	65	cg04823299	0.000404076	0.541266	0.753044	0.211778	14	24098569
66	cg16848221	0.0277189	0.581082	0.371978	-0.209105	19	6362787	66	cg20250428	0.0278018	0.514016	0.73429	0.220274	15	66446020
67	cg13163169	4.01121e-05	0.887047	0.624709	-0.262338	19	10859490	67	cg01682370	0.0444582	0.60052	0.863154	0.262634	15	79218994
68	cg10499451	0.0305798	0.719561	0.45604	-0.263522	19	39579059	68	cg00729708	0.00261345	0.433256	0.682607	0.249351	15	101084442
69	cg01997599	0.000185052	0.59141	0.34608	-0.245331	19	49689673	69	cg08716500	0.0152146	0.653124	0.8808	0.227676	15	102041142
70	cg17035782	0.00977478	0.81142	0.556818	-0.254602	20	23350525	70	cg00979438	0.0358535	0.452393	0.750458	0.298065	16	73199845
71	cg16287373	0.00792149	0.667764	0.409375	-0.258389	21	16421300	71	cg15091264	0.00135554	0.60464	0.818049	0.213409	16	83566448
72	cg12804794	8.3735e-05	0.861503	0.615185	-0.246318	21	16581482	72	cg18222083	0.0252967	0.115692	0.317382	0.20169	17	41364007
73	cg08514194	0.0433982	0.830738	0.600503	-0.230236	21	46075092	73	cg21515349	0.000267592	0.248585	0.464237	0.215652	17	42082028
74	cg15489003	0.0118276	0.462354	0.250902	-0.211452	22	48255590	74	cg20772657	0.000683001	0.617759	0.818038	0.200279	18	73638846
								75	cg02574502	0.00504922	0.13897	0.349284	0.210314	19	54486058
								76	cg03735012	0.00551846	0.121065	0.353245	0.23218	19	55964092
	DMCs commonly changed in PE, regardless of severe features							77	cg03467235	0.0171415	0.222734	0.468759	0.246025	20	21003839
								78	cg16883562	0.00542194	0.442045	0.643911	0.201866	21	45904941
								79	cg03078006	0.00311682	0.471642	0.725817	0.254175	22	37493737
								80	cg03404862	0.00764576	0.54663	0.750753	0.204123	22	47741252
								81	cg22896657	0.000273813	0.428523	0.634824	0.206301	22	50529985

## Sheet: S3
Table S3. Identified DMCs in PE, as compared with the PE with severe features (GRCh37/hg19 assembly)
Hypomethylated DMCs in PE, as compared with the PE with severe features										Integrative Analysis of 111 reference human epigenomes (E091 placenta): https://egg2.wustl.edu/roadmap/web_portal/									Hypermethylated DMCs in PE, as compared with the PE with severe features										Integrative Analysis of 111 reference human epigenomes (E091 placenta): https://egg2.wustl.edu/roadmap/web_portal/
No	Probe ID	P value	severe features		Δβ > 0.2	CHR	MAPINFO	Gene symbol	Funtional region	Score						Chromatin state learning	Gene symbol		No	Probe ID	P value	severe features		Δβ > 0.2	CHR	MAPINFO	Gene	Funtional region	Score						Chromatin state learning	Gene
			with	without						H3K27me3	H3K9me3	H3K27ac	H3K36me3	H3K4me1	H3K4me3	18-state model						with	without						H3K27me3	H3K9me3	H3K27ac	H3K36me3	H3K4me1	H3K4me3	18-state model
1	cg04972748	0.0222621	0.650903	0.445417	-0.205486	1	3104999	PRDM16		1.89498	0.1395	0.1288	0.17842	0.90045	0.1288	Repressed PolyComb	PRDM16		1	cg01073765	0.0210068	0.577918	0.796196	0.218279	1	20568217		TSS1500	0.9898	0.30276	0.2797	0.12185	0.32801	0.2797	Weak transcription
2	cg05265611	0.0115394	0.57364	0.326156	-0.247484	1	3129633	PRDM16		4.33249	0.22621	0.06315	0.17968	0.49035	0.06315	Repressed PolyComb	PRDM16		2	cg02216498	0.0340278	0.462144	0.83971	0.377566	1	93790293	LOC100131564	3'UTR	0.03174	0.04686	0.3026	0.49035	0.05321	0.03174	Weak transcription	LOC100131564
3	cg17660549	0.0276982	0.637402	0.432552	-0.20485	1	3183831	PRDM16	5'UTR	0.04171	0.1181	0.00803	0.02218	0.00803	0.00803	Weak Repressed PolyComb	PRDM16		3	cg10045881	0.0097182	0.524441	0.731111	0.20667	1	111770291	CHI3L2	5'UTR;1stExon;ExonBnd	0.06315	0.07036	0.49035	0.09793	1.43877	0.22621	Weak transcription	CHI3L2
4	cg00353844	0.000214528	0.732451	0.476229	-0.256222	1	3275283	PRDM16	5'UTR	10.6974	0.43424	0.1299	0.17968	0.15238	0.1299	Repressed PolyComb	PRDM16		4	cg04132017	0.00352282	0.544366	0.79675	0.252385	1	158450237	OR10R2	1stExon;3'UTR	0.22621	0.22621	0.06315	0.06315	0.06315	0.49035	Quiescent/Low	OR10R2
5	cg22998472	0.0323435	0.773932	0.563376	-0.210555	1	4404145			0.12017	3.29994	0.3819	0.1682	0.14181	0.12017	ZNF genes & repeats			5	cg12068949	0.0287097	0.689449	0.890686	0.201236	1	159506033	OR10J5	TSS200	0.22621	0.84502	0.06315	0.1415	0.11742	0.06315	Quiescent/Low
6	cg11305072	0.00152364	0.809246	0.594583	-0.214663	1	38086618	RSPO1		4.07374	0.43424	0.1299	0.17968	0.15238	0.1299	Repressed PolyComb	RSPO1		6	cg15109744	0.0116251	0.581234	0.800564	0.21933	1	180917873		3'UTR;5'UTR	0.80908	0.14062	2.567	2.29378	9.17213	0.1299	Weak Enhancer
7	cg22051624	0.0351188	0.555792	0.324475	-0.231317	1	38536093		5'UTR	1.78081	0.49035	0.06315	0.15566	0.40805	0.06315	Repressed PolyComb			7	cg16298457	0.0191721	0.638704	0.908034	0.26933	1	188058251			0.09645	0.09645	0.02218	0.02218	0.02218	0.02218	Quiescent/Low
8	cg07715887	0.000250662	0.750035	0.526333	-0.223702	1	57483713	DAB1	3'UTR	0.02218	0.09645	0.09645	0.02218	0.02218	0.09645	Weak Repressed PolyComb	DAB1		8	cg09811211	0.00621082	0.331099	0.557191	0.226092	1	194195149			0.09645	0.02218	0.02218	0.04888	0.02218	0.09645	Quiescent/Low
9	cg12702354	0.0102466	0.569405	0.363257	-0.206148	1	77043128	ST6GALNAC3		0.1299	0.14062	0.1299	0.17968	0.15238	0.1299	Quiescent/Low	ST6GALNAC3		9	cg18821122	0.0327582	0.564303	0.858194	0.293891	2	66916737	LOC100507073	TSS1500;5'UTR	0.11477	0.12485	0.11477	0.16178	0.83524	0.74189	Quiescent/Low
10	cg10477861	0.0334471	0.471209	0.270344	-0.200865	1	91872594			0.12296	0.13341	0.12296	0.17154	0.14488	0.12296	Quiescent/Low			10	cg08723158	0.0427689	0.518868	0.787445	0.268577	2	99413513	KIAA1211L		1.90413	1.38056	0.1299	2.29378	0.15238	0.1299	Weak transcription	KIAA1211L
11	cg22128645	0.00192888	0.625686	0.388029	-0.237656	1	93425802	FAM69A		0.06315	0.06315	5.08041	0.17968	0.107765	1.78081	Flanking TSS Upstream	FAM69A		11	cg04506342	0.00825448	0.592498	0.869869	0.277371	2	160463692	BAZ2B	3'UTR;5'UTR	0.06315	0.06315	0.49035	0.06315	0.49035	0.06315	Quiescent/Low	BAZ2B
12	cg19675142	0.00954668	0.350615	0.132991	-0.217624	1	116107015			1.47487	0.02218	0.02218	0.02218	0.09645	0.02218	Quiescent/Low			12	cg07620194	0.000642121	0.522295	0.815791	0.293496	2	214799654	SPAG16		0.1288	0.85066	0.1288	0.17842	2.07631	0.40416	Quiescent/Low	SPAG16
13	cg07548313	0.0292669	0.606859	0.372588	-0.234272	1	158259926	CD1C	TSS1500	0.06315	0.49035	0.06315	0.11742	3.25429	0.22621	Quiescent/Low	CD1C		13	cg06150107	0.0243034	0.474701	0.761794	0.287092	2	235884005	SH3BP4	5'UTR	0.09645	0.09645	0.45252	0.45252	0.45252	0.02218	Weak transcription	SH3BP4
14	cg22802296	0.0160741	0.740735	0.518509	-0.222226	1	164682021	PBX1	5'UTR	0.00803	0.1181	0.6678	0.00803	0.43042	0.04171	Weak Enhancer	PBX1		14	cg01879273	0.015549	0.622541	0.845451	0.22291	2	236506413	AGAP1		0.3966	1.35461	0.12585	0.17492	0.45288	0.12585	Quiescent/Low	AGAP1
15	cg06116757	0.00602629	0.796068	0.582989	-0.213079	1	177131972	ASTN1	3'UTR	0.051	0.05734	0.051	0.08199	0.06453	0.19015	Weak Repressed PolyComb	ASTN1		15	cg00527440	0.00703801	0.135614	0.38701	0.251396	2	242549864	THAP4		0.40698	0.43424	0.40698	0.17968	0.90532	4.90401	Flanking TSS	THAP4
16	cg05607222	0.000862789	0.441134	0.230077	-0.211057	1	181589560	CACNA1E	5'UTR	0.10965	0.11949	0.10965	0.15566	0.13032	0.35441	Quiescent/Low	CACNA1E		16	cg00810956	0.00984845	0.168959	0.384632	0.215674	3	27771766			10.7066	0.10718	0.09793	0.1415	1.79875	0.09793	Bivalent Enhancer
17	cg20960322	0.000410011	0.921154	0.598171	-0.322984	1	182002021			0.38913	0.13341	0.38913	0.17154	0.14488	0.12296	Quiescent/Low			17	cg06664832	0.0215627	0.261398	0.54882	0.287422	3	76992213			0.06315	0.06315	0.06315	0.06315	0.06315	0.06315	Heterochromatin
18	cg11011600	0.0151107	0.513126	0.139716	-0.373411	1	204849349	NFASC	5'UTR	0.69626	0.11439	2.29694	0.14978	1.86301	0.10479	Weak Enhancer	NFASC		18	cg22926869	0.0288013	0.208801	0.497933	0.289132	3	108021293	HHLA2	TSS200;5'UTR	0.06315	0.07036	0.06315	0.09793	0.07846	0.22621	Quiescent/Low	HHLA2
19	cg16442452	0.00852037	0.841082	0.627806	-0.213276	2	7739760			1.27855	4.51659	0.06315	0.09793	0.9637	0.06315	Heterochromatin			19	cg12534199	0.0189256	0.368933	0.652225	0.283291	3	109117978			0.22621	0.06315	0.06315	0.06315	0.06315	0.06315	Quiescent/Low
20	cg17350689	0.00081513	0.719496	0.514682	-0.204814	2	10372376			1.10335	1.1663	0.09793	0.1415	0.75382	0.66422	Repressed PolyComb			20	cg14071599	0.00246271	0.510356	0.72763	0.217274	3	115770708	LSAMP	TSS1500	0.66422	0.70728	0.09793	0.1415	0.37477	0.32322	Quiescent/Low	LSAMP
21	cg01590091	0.0263579	0.628595	0.425987	-0.202608	2	47126252		TSS200	0.49035	0.247	1.27855	0.32322	0.9637	5.08041	Flanking TSS			21	cg06300880	0.0422688	0.506718	0.939998	0.43328	3	119279147	CD80	TSS1500	0.22621	0.06315	0.49035	0.06315	0.22621	0.06315	Quiescent/Low
22	cg03874092	0.0157095	0.549474	0.337564	-0.211909	2	60780415	BCL11A	1stExon;5'UTR;ExonBnd	0.00294	0.00294	0.01792	0.02218	0.05782	0.25219	Flanking TSS	BCL11A		22	cg14548128	0.018914	0.515631	0.760977	0.245346	3	147124683	ZIC4	TSS1500;TSS200	10.3381	2.20444	0.088195	0.12946	0.703915	0.088195	Repressed PolyComb
23	cg15091323	0.000567801	0.298435	0.0979531	-0.200482	2	60780474	BCL11A	1stExon;5'UTR	0.00803	0.00803	0.00803	0.02218	0.1181	0.182435	Flanking TSS	BCL11A		23	cg18053688	0.010744	0.448822	0.803997	0.355175	3	158500698			0.12296	0.13341	0.38913	0.17154	0.87362	0.38913	Quiescent/Low
24	cg22166290	0.000241637	0.306633	0.0953019	-0.211331	2	60780483	BCL11A	1stExon;5'UTR	0.00803	0.015105	0.00803	0.02218	0.23897	0.24677	Flanking TSS	BCL11A		24	cg10590338	0.0404095	0.200173	0.437627	0.237453	3	168707389			0.1288	0.1395	0.1288	0.17842	0.46088	0.1288	Quiescent/Low
25	cg03655683	0.00648359	0.343	0.135825	-0.207175	2	63281383	OTX1		6.90636	1.47487	0.09645	0.02218	6.17373	0.09645	Bivalent Enhancer	OTX1		25	cg12570161	0.00156986	0.56976	0.794088	0.224328	3	177145022			0.22623	0.97945	0.03352	0.05796	0.16861	0.03352	Quiescent/Low
26	cg01235375	0.0174071	0.490787	0.259291	-0.231496	2	66836203	LOC100507073	5'UTR	0.12296	0.13341	0.12296	0.51109	0.14488	0.38913	Quiescent/Low			26	cg16868219	0.0129433	0.447065	0.700603	0.253538	4	29215630		TSS1500	0.23897	0.06315	0.02218	0.06315	0.06315	0.02218	Quiescent/Low
27	cg09402485	0.00214359	0.667215	0.449659	-0.217556	2	79924440	CTNNA2	TSS1500	0.051	0.45881	0.051	0.22621	0.06315	0.051	Heterochromatin	CTNNA2		27	cg19311470	0.041262	0.289089	0.72356	0.434471	4	39460490	RPL9;LIAS	TSS1500;1stExon;5'UTR;TSS200	0.23897	0.23897	14.9825	0.02218	0.02218	106.994	Active TSS	RPL9
28	cg08721908	0.0288744	0.647471	0.4302	-0.217271	2	95522902	ANKRD20B		1.90413	0.14062	0.40698	0.17968	0.90532	2.567	Repressed PolyComb			28	cg02958670	0.032896	0.722219	0.94602	0.223802	4	57256689			0.02218	0.02218	0.02218	0.22621	0.02218	0.02218	Weak transcription
29	cg18266588	0.0264446	0.808573	0.339089	-0.469484	2	111944740			0.02487	0.24677	0.00803	0.02218	0.04171	0.00803	Quiescent/Low			29	cg01724587	0.0230792	0.558436	0.837804	0.279368	4	58023788	IGFBP7-AS1	5'UTR	1.03065	1.09205	0.29521	0.1288	0.10599	0.61481	Quiescent/Low	IGFBP7-AS1
30	cg10068464	0.0201003	0.886861	0.624999	-0.261862	2	114036953	PAX8;LOC440839	TSS1500	4.07374	0.85544	0.1299	0.17968	0.90532	0.40698	Repressed PolyComb			30	cg00167455	0.0275433	0.55836	0.779783	0.221424	4	76277795	LOC441025	TSS1500;3'UTR	0.102465	0.25219	0.00201	0.015105	0.01792	0.00201	Quiescent/Low
31	cg08964174	0.00804426	0.745821	0.516992	-0.228829	2	121372709			5.93048	0.78687	0.11477	0.16178	1.35153	0.36785	Repressed PolyComb			31	cg22544225	0.0327831	0.724552	0.946324	0.221772	4	115380747			0.051	0.05734	0.42332	0.08199	0.06453	0.051	Quiescent/Low
32	cg18616345	8.00037e-05	0.557895	0.356193	-0.201702	2	122751491			0.70728	0.37342	0.10718	0.15269	0.40116	0.10718	Weak Repressed PolyComb			32	cg14449263	0.0300638	0.369006	0.690302	0.321297	4	166428088			0.06315	0.06315	0.06315	0.06315	0.06315	0.06315	Quiescent/Low
40	cg01441308	0.0168645	0.810614	0.519187	-0.291426	2	127811853	BIN1	3'UTR	1.27855	0.49035	0.06315	1.52968	0.49035	0.06315	Repressed PolyComb	BIN1		33	cg02117704	0.0325824	0.551322	0.76196	0.210638	4	190234966			1.07616	1.47487	0.02218	0.02218	0.02218	0.02218	Heterochromatin
33	cg07931608	0.000549552	0.700829	0.481461	-0.219368	2	146614451			0.00803	0.02218	0.00803	0.02218	0.02218	0.00803	Heterochromatin			34	cg22989071	0.0219201	0.488957	0.711595	0.222638	5	26232409			0.12296	0.82437	0.12296	0.17154	0.14488	0.12296	ZNF genes & repeats
39	cg13290673	0.0140262	0.532198	0.319297	-0.2129	2	159860200	TANC1	5'UTR	0.37477	1.29951	0.37477	0.49487	3.40199	0.37477	Weak Repressed PolyComb	TANC1		35	cg01339753	0.00552709	0.704844	0.908304	0.20346	5	31408365	DROSHA		0.32322	0.10718	7.78314	1.99892	1.23397	0.09793	Active Enhancer 2	DROSHA
38	cg05373298	0.00742456	0.537123	0.186217	-0.350906	2	201186572	SPATS2L	5'UTR	0.06315	0.11949	0.06315	0.47193	0.8109	0.06315	Weak transcription	SPATS2L		36	cg05188474	0.0204066	0.469114	0.701112	0.231998	5	40503132			0.40557	0.43283	0.12935	0.17905	0.46233	0.12935	Active Enhancer 2
37	cg15946815	0.0169114	0.916974	0.660562	-0.256412	2	216191515	ATIC		0.316595	0.14062	6.27932	7.65265	4.38808	0.649715	Genic enhancer2	ATIC		37	cg03163459	0.0388831	0.229912	0.487302	0.257389	5	76373719	ZBED3	5'UTR	0.1299	0.14062	0.1299	0.17968	1.452	0.1299	Weak transcription	ZBED3
34	cg20228979	0.000337651	0.563466	0.353972	-0.209494	2	234959420	SPP2	TSS200;5'UTR;1stExon	0.49035	0.07036	0.06315	0.09793	0.07846	0.22621	Weak Repressed PolyComb	SPP2		38	cg12278467	0.0386018	0.39376	0.598639	0.20488	5	87971573	LOC645323	TSS1500	1.90413	1.38056	0.1299	0.17968	2.08544	0.80908	Bivalent Enhancer	LINC00461
36	cg00576474	0.00175312	0.70284	0.478999	-0.223842	2	242928538			2.567	0.43424	0.1299	0.17968	0.15238	0.1299	Repressed PolyComb			39	cg22173752	0.0489587	0.294686	0.513671	0.218985	5	114937919	TICAM2	TSS1500;TSS200;1stExon;5'UTR	0.3819	0.13048	2.46498	0.1682	0.14181	7.41982	Flanking TSS	TICAM2
35	cg06063490	0.00155895	0.604351	0.399181	-0.20517	3	26525743			0.04171	0.43042	0.00803	0.015105	0.00803	0.04171	Heterochromatin			40	cg10472270	0.0279984	0.280731	0.51356	0.232829	5	114937921	TICAM2	TSS1500;TSS200;1stExon;5'UTR	0.3819	0.13048	2.46498	0.1682	0.14181	7.41982	Flanking TSS	TICAM2
44	cg00715109	0.00418359	0.544905	0.274562	-0.270343	3	27754572			7.87193	0.79728	1.13967	0.08199	2.36679	5.44736	Bivalent/Poised TSS			41	cg02204548	0.0225547	0.282966	0.50511	0.222144	5	114938360	TMED7-TICAM2	TSS1500;5'UTR;TSS200	0.22621	0.22621	4.33249	1.27855	0.84502	4.33249	Flanking TSS	TMED7-TICAM2
48	cg09610987	0.00655275	0.362124	0.14766	-0.214463	3	49028278	P4HTM	TSS1500;1stExon;ExonBnd;5'UTR	0.32322	0.10718	5.98914	0.1415	3.13508	36.9499	Flanking TSS Upstream	P4HTM		42	cg21882477	0.0113881	0.232435	0.464713	0.232278	5	146613976	STK32A	TSS1500;3'UTR	2.95985	0.84502	0.06315	0.06315	3.62437	0.22621	Weak Enhancer
52	cg14577716	0.0378791	0.666061	0.448772	-0.217288	3	95402225		TSS200	0.00803	0.04171	0.00803	0.00803	0.00803	0.00803	Heterochromatin			43	cg04141975	0.0336199	0.692638	0.908531	0.215893	5	163662391		TSS1500	0.32322	1.1663	0.09793	0.1415	0.11742	0.09793	Quiescent/Low
46	cg11607648	0.0126743	0.691159	0.462259	-0.2289	3	116936427			0.01792	0.00294	0.01792	0.00294	0.00294	0.05782	Quiescent/Low			44	cg24000536	0.0249499	0.324318	0.544815	0.220498	5	172235237			0.00803	0.43042	16.0391	0.00803	0.24677	0.04171	Active Enhancer 2
45	cg19502769	0.0102571	0.487983	0.271562	-0.216421	3	142608671	PCOLCE2	TSS1500	0.12296	0.13341	0.77853	0.17154	0.44498	3.97228	Weak Enhancer			45	cg00262681	0.0220831	0.191942	0.417098	0.225156	5	179720254	MAPK9	TSS1500;1stExon;5'UTR	0.1299	0.85544	33.1781	0.53094	23.5608	7.6458	Flanking TSS Upstream
43	cg19547370	0.00174579	0.537911	0.276973	-0.260938	3	142608898	PCOLCE2	TSS1500	0.06315	0.22621	1.78081	0.06315	0.06315	0.49035	Weak Enhancer			46	cg17658634	0.023522	0.344646	0.554696	0.21005	6	6002543	NRN1	3'UTR	11.2082	3.62437	0.22621	0.22621	2.34349	0.06315	Bivalent Enhancer	NRN1
42	cg21833316	0.00430541	0.681675	0.44515	-0.236525	3	146639283		TSS1500;3'UTR	0.06315	1.27855	0.06315	0.17154	0.06315	0.06315	Heterochromatin			47	cg03115532	0.00201963	0.189744	0.578625	0.388881	6	28185726	LOC222699		0.45252	1.47487	11.7968	0.23897	6.17373	0.45252	Active Enhancer 1	TOB2P1
47	cg21437028	0.00334081	0.443323	0.197979	-0.245344	3	157816403	SHOX2		6.92699	0.718	0.10017	0.14419	3.92663	0.10017	Repressed PolyComb	SHOX2		48	cg06466508	0.00103259	0.503361	0.718748	0.215388	6	28641622			1.78081	0.84502	0.06315	0.1415	1.23397	0.06315	Weak Enhancer
49	cg13136032	0.0160064	0.561208	0.343317	-0.217891	3	162896939	CT64	TSS200;3'UTR;5'UTR	0.1299	0.14062	0.1299	0.17968	0.15238	0.1299	Quiescent/Low	CT64		49	cg03442350	0.00955683	0.286487	0.512219	0.225732	6	28641629			1.99984	0.70728	0.08054	0.1415	1.79875	0.08054	Weak Enhancer
51	cg10423996	0.0400248	0.728428	0.454617	-0.27381	3	194762035			2.34349	0.22621	1.27855	0.06315	2.34349	0.22621	Weak Enhancer			50	cg23691021	0.00307483	0.34466	0.582512	0.237851	6	28641651			1.62551	0.70728	0.09793	0.1415	1.79875	0.09793	Weak Enhancer
53	cg08480901	0.0491314	0.271261	0.0341719	-0.237089	4	1515011			0.1299	0.14062	0.1299	0.17968	0.15238	0.1299	Weak Repressed PolyComb			51	cg17713539	0.00968632	0.237555	0.476134	0.238579	6	28641934			0.77853	0.13341	1.26975	0.17154	1.40662	21.4945	Flanking TSS Downstream
41	cg12997579	0.0162883	0.497242	0.273859	-0.223383	4	1801063	FGFR3		6.69374	0.14062	0.1299	2.29378	6.18301	0.40698	Bivalent Enhancer	FGFR3		52	cg02841000	0.00262679	0.205285	0.465901	0.260616	6	28642062			2.567	0.85544	1.31386	0.17968	2.08544	15.149	Bivalent/Poised TSS
50	cg15696627	0.0022668	0.282521	0.0790279	-0.203493	4	4861183	MSX1	TSS1500	0.40698	0.43424	0.40698	0.17968	3.56237	0.80908	Flanking TSS			53	cg07382347	0.0435221	0.0867369	0.302197	0.21546	6	30039408	RNF39		4.59346	0.27797	0.92617	0.11117	4.19483	0.92617	Bivalent Enhancer	RNF39
62	cg06677140	0.0209367	0.482708	0.258215	-0.224493	4	4862015	MSX1	1stExon	3.29273	0.43424	0.40698	0.17968	4.38808	8.63202	Bivalent/Poised TSS	MSX1		54	cg13401893	0.0296566	0.139904	0.443754	0.303851	6	30039432	RNF39		3.85453	0.27797	0.25589	0.11117	3.45513	0.92617	Bivalent Enhancer	RNF39
59	cg21802055	0.000862208	0.536372	0.307797	-0.228575	4	4868794			2.567	5.07824	0.1299	0.17968	5.26327	0.40698	Bivalent Enhancer			55	cg12633154	0.0296786	0.131136	0.452542	0.321407	6	30039435	RNF39		3.85453	0.27797	0.25589	0.11117	3.45513	0.92617	Bivalent Enhancer	RNF39
65	cg14074285	0.0117774	0.519015	0.268144	-0.25087	4	4868908			2.567	5.97484	0.1299	0.17968	2.08544	0.1299	Bivalent Enhancer			56	cg16078649	0.0454262	0.117406	0.339485	0.222079	6	30039466	RNF39	ExonBnd	5.4159	0.28273	0.55265	0.1132	4.23033	1.4048	Bivalent Enhancer	RNF39
61	cg15920654	0.0005667	0.481515	0.215167	-0.266348	4	4869091			1.31386	0.43424	0.1299	0.17968	0.15238	0.1299	Repressed PolyComb			57	cg16468822	0.0292548	0.0957151	0.315916	0.2202	6	30182349	TRIM26	TSS1500	0.77853	1.3359	23.3906	0.17154	2.026	53.1386	Active TSS
64	cg17214502	0.0279208	0.418507	0.194431	-0.224076	4	4869172			1.31386	1.38056	0.1299	0.17968	0.15238	0.40698	Repressed PolyComb			58	cg10757187	0.00665229	0.495919	0.769175	0.273257	6	31269260		3'UTR;1stExon	1.27855	0.49035	0.22621	0.06315	0.06315	0.06315	Weak Repressed PolyComb
69	cg04825429	0.00136626	0.398561	0.178233	-0.220328	4	4872510			0.04171	1.29125	0.04171	0.02218	0.09645	0.00803	Repressed PolyComb			59	cg13885788	0.0319421	0.300209	0.575072	0.274863	6	52454298			0.1299	0.14062	6.69374	1.01753	5.26327	0.80908	Active Enhancer 1
57	cg15374193	0.00658562	0.379407	0.174867	-0.204541	4	10412521			0.09793	0.34788	0.66422	0.14147	0.37477	9.70387	Flanking TSS			60	cg13166854	0.0163417	0.261037	0.507044	0.246006	6	69363170	ADGRB3,BAI3		0.1299	0.14062	0.40698	0.17968	0.90532	0.40698	Quiescent/Low	BAI3
67	cg04890856	0.0042845	0.568731	0.366113	-0.202618	4	33724724			0.02218	0.02218	0.02218	0.02218	0.02218	0.02218	Heterochromatin			61	cg02916312	0.00780035	0.109832	0.35981	0.249978	6	72596135	RIMS1	TSS1500	0.40698	0.14062	0.1299	0.17968	2.08544	0.1299	Weak Enhancer
55	cg09732868	0.014951	0.731308	0.331452	-0.399856	4	46893766	COX7B2	5'UTR	0.02218	0.02218	0.02218	0.02218	0.02218	0.02218	Quiescent/Low	COX7B2		62	cg09342766	0.00148414	0.0895208	0.333674	0.244153	6	72596291	RIMS1	TSS1500;TSS200	0.1299	0.14062	0.1299	0.17968	0.90532	0.1299	Weak Enhancer
54	cg14508343	0.00783892	0.476538	0.271631	-0.204906	4	188523983	LOC100506272	3'UTR	0.23897	0.73346	0.02218	0.02218	0.73346	0.02218	Quiescent/Low			63	cg14151861	0.0112221	0.0842132	0.299823	0.21561	6	72596301	RIMS1	TSS1500;TSS200	0.1299	0.14062	0.1299	0.17968	0.46378	0.1299	Weak Enhancer
66	cg06849895	0.0445548	0.585824	0.367137	-0.218687	5	1120456			5.64788	0.41595	0.12296	0.17154	0.14488	0.12296	Repressed PolyComb			64	cg14101302	0.0151724	0.116106	0.339585	0.223479	6	72596557	RIMS1	5'UTR;1stExon;TSS200	0.80908	0.14062	0.1299	0.17968	2.79225	1.31386	Weak Enhancer	RIMS1
68	cg06055044	0.00114681	0.860756	0.635603	-0.225154	5	15937169	FBXL7		0.66422	4.51272	0.09793	1.38598	1.23397	0.09793	ZNF genes & repeats	FBXL7		65	cg14224762	0.00868909	0.125992	0.362427	0.236435	6	72596566	RIMS1	5'UTR;1stExon;TSS200	1.60899	0.14062	0.1299	0.17968	3.56237	1.31386	Weak Enhancer	RIMS1
60	cg13477541	0.000721647	0.902108	0.691012	-0.211096	5	33072822		3'UTR	0.00108	0.00108	0.00108	0.00108	0.02778	0.00108	Quiescent/Low			66	cg17267423	0.00111731	0.509431	0.711506	0.202075	6	131034837			0.31741	0.34183	0.09577	0.13884	0.74309	0.31741	Quiescent/Low	-
70	cg15547734	0.0151448	0.499834	0.280424	-0.21941	5	45262443	HCN1		0.09645	4.7919	0.02218	0.02218	0.23897	0.02218	ZNF genes & repeats	HCN1		67	cg04590366	0.00803318	0.645657	0.856121	0.210464	6	139090836			0.03352	0.03838	0.31734	0.05796	0.68023	0.03352	Weak Enhancer	LOC100507462
58	cg14079189	0.0344927	0.64536	0.428534	-0.216826	5	52239555	ITGA1	3'UTR	1.78081	0.84502	0.22621	0.84502	1.27855	0.06315	Strong transcription	ITGA1		68	cg11010744	0.0152812	0.30961	0.517327	0.207717	7	171613			1.31386	0.43424	0.1299	0.17968	0.46378	0.1299	Repressed PolyComb	-
56	cg14799277	0.047507	0.647203	0.44491	-0.202293	5	72602175			0.95592	0.00803	0.00803	0.08996	0.23897	0.00803	Weak Repressed PolyComb			69	cg17718984	0.041179	0.274064	0.516651	0.242587	7	2257611	MAD1L1	ExonBnd	0.06315	0.13341	0.06315	2.97468	0.44498	0.49035	Strong transcription	MAD1L1
63	cg14997132	0.0286837	0.483006	0.237902	-0.245104	5	82771274	VCAN	5'UTR	0.49035	0.07036	0.49035	0.09793	0.26988	0.84502	Weak transcription	VCAN		70	cg22109827	0.0303943	0.421928	0.791763	0.369835	7	30727326		TSS1500;3'UTR	0.04171	0.04171	0.00803	0.02218	0.00803	0.04171	Weak Repressed PolyComb	CRHR2
71	cg00968488	0.021721	0.414026	0.0923301	-0.321696	5	103876192		3'UTR	0.06315	0.22621	0.06315	0.06315	0.84502	0.06315	Quiescent/Low			71	cg19404888	0.0250079	0.532991	0.73867	0.205679	7	36817004			0.005485	0.1181	0.029815	0.00803	0.81186	0.19025	Quiescent/Low	-
72	cg07973031	6.09389e-05	0.673758	0.467583	-0.206175	5	118093734		TSS200	0.06315	0.22621	0.06315	0.17968	0.107765	0.06315	Quiescent/Low			72	cg04712314	0.0145838	0.33886	0.561494	0.222633	7	41772817	INHBA-AS1	5'UTR	0.06315	0.06315	1.27855	0.14419	0.11989	0.84502	Active Enhancer 2	INHBA-AS1
73	cg17670013	0.0159944	0.807004	0.488804	-0.318201	5	125762736	GRAMD3	5'UTR	0.10965	0.11949	0.10965	0.47193	0.13032	0.71863	Weak transcription	GRAMD3		73	cg03192186	0.00998677	0.51718	0.907634	0.390455	7	46169519			0.84502	0.84502	0.06315	0.06315	0.22621	0.22621	Quiescent/Low	-
74	cg22664298	0.0261443	0.444366	0.109247	-0.335119	5	128795827	ADAMTS19	3'UTR;TSS200	2.78461	0.3301	2.78461	0.13373	0.11041	8.52938	Flanking TSS			74	cg04900186	0.0412604	0.537329	0.77971	0.242381	7	50347487	IKZF1	5'UTR;TSS1500	0.06315	0.07036	0.49035	0.32322	0.07846	2.95985	Quiescent/Low	IKZF1
75	cg18417245	0.0224597	0.452826	0.245482	-0.207345	5	140579296	PCDHB11	TSS1500;TSS200;1stExon;5'UTR	0.079905	4.70036	0.04171	0.04171	0.00803	0.1181	ZNF genes & repeats			75	cg12188614	0.0380347	0.466259	0.678663	0.212403	7	54697527			0.03352	1.87391	0.03352	0.05796	0.04399	0.31734	Quiescent/Low	-
76	cg12262617	0.0336813	0.446936	0.0383477	-0.408588	5	150677795	SLC36A3		3.24231	1.35461	0.12585	0.17492	0.88697	0.79132	Quiescent/Low	SLC36A3		76	cg13595211	0.0335366	0.462586	0.682139	0.219553	7	57880009			0.1299	3.42336	0.1299	0.17968	0.46378	0.1299	ZNF genes & repeats	-
77	cg02218418	0.0196741	0.712115	0.424842	-0.287273	5	156938326	ADAM19	5'UTR	0.06315	0.247	0.84502	1.10335	0.9637	0.22621	Weak transcription	ADAM19		77	cg08096656	0.00364737	0.56206	0.964455	0.402395	7	76135339			0.07846	0.61009	0.26988	7.83425	0.09577	0.56961	Strong transcription	-
78	cg22946888	0.011681	0.93978	0.598395	-0.341385	5	157166598	THG1L	3'UTR	1.01832	0.04686	0.65506	2.14838	0.19683	0.36623	Weak transcription	THG1L		78	cg02483977	0.0453157	0.684398	0.901159	0.216761	7	77827649	MAGI2		0.06315	0.247	0.22621	0.09793	1.43877	0.06315	Quiescent/Low	MAGI2
79	cg16860435	0.0239028	0.610245	0.404414	-0.205831	5	159179752		3'UTR	0.84502	1.1663	0.06315	0.1415	0.11742	0.06315	Weak Repressed PolyComb			79	cg14271106	0.0172578	0.545704	0.811439	0.265735	7	140014739			0.06315	0.06315	0.49035	1.06178	0.84502	0.49035	Quiescent/Low	-
80	cg11173002	0.00439843	0.584374	0.362532	-0.221841	5	168302634	SLIT3		0.05782	0.00294	0.00294	0.01792	0.01792	0.00294	Weak transcription	SLIT3		80	cg14514510	0.0457425	0.501808	0.830054	0.328245	7	143168833	EPHA1-AS1	5'UTR	0.04171	1.29125	9.46027	0.02218	6.90636	0.00803	Active Enhancer 1	EPHA1-AS1
81	cg07807373	0.0440587	0.331797	0.130354	-0.201443	5	172216309			0.60541	0.6469	51.9743	0.12644	13.0259	0.81109	Active Enhancer 1			81	cg02024077	0.0127932	0.276218	0.476347	0.200129	7	145812871	CNTNAP2	TSS1500	5.08041	2.46272	0.06315	0.09793	0.26988	0.49035	Weak Repressed PolyComb	-
82	cg13338836	0.0064938	0.483081	0.242027	-0.241054	5	175222027		TSS1500	0.40698	0.14062	0.80908	0.17968	0.15238	0.1299	Weak Repressed PolyComb			82	cg02630677	0.045333	0.458202	0.673011	0.21481	8	3102222	CSMD1	3'UTR	0.80908	2.67604	0.40698	0.17968	0.46378	0.1299	Heterochromatin	CSMD1
83	cg02098752	0.00965512	0.477378	0.230465	-0.246914	5	176024005	GPRIN1		0.12296	0.13341	0.12296	0.17154	0.44498	0.12296	Repressed PolyComb	GPRIN1		83	cg23549331	0.00904622	0.26592	0.526399	0.260478	8	6189008			1.31386	1.9918	0.1299	0.17968	0.15238	0.1299	Quiescent/Low	-
84	cg11214757	0.010436	0.546065	0.32821	-0.217855	5	176024225	GPRIN1		0.12017	0.13048	0.12017	0.1682	0.14181	0.12017	Repressed PolyComb	GPRIN1		84	cg06244990	0.00338215	0.502546	0.706857	0.204311	8	22925443	LOC286059;TNFRSF10B	TSS1500;5'UTR	0.23897	0.042665	2.95766	0.17154	3.62437	9.25279	Flanking TSS Upstream	TNFRSF10B
85	cg00211178	0.0386231	0.783829	0.481872	-0.301957	6	13428041	GFOD1		0.00803	0.1181	0.24677	0.02218	2.04509	0.00803	Weak Enhancer	GFOD1		85	cg17380533	0.00334113	0.518418	0.737166	0.218748	8	72875102	MSC-AS1	5'UTR	0.06315	0.49035	0.06315	1.27855	0.06315	0.22621	Quiescent/Low	LOC100132891
86	cg00719211	0.0122601	0.317295	0.106481	-0.210814	6	28984453			2.49457	1.3359	1.84599	0.17154	11.1227	17.2187	Flanking TSS Downstream			86	cg11031044	0.0179156	0.420961	0.826012	0.405051	8	126619203			0.088195	0.09691	14.4937	0.129445	5.32061	0.29655	Active Enhancer 2
87	cg15991478	0.00869595	0.74018	0.482974	-0.257206	6	29526376	UBD	3'UTR	1.31386	0.14062	0.1299	0.17968	0.15238	1.31386	Quiescent/Low	UBD		87	cg08116775	0.00154223	0.437913	0.680665	0.242752	8	135726595	ZFAT	TSS1500	0.43042	0.1181	8.71586	0.02218	3.30051	0.04171	Active Enhancer 1
88	cg02945359	0.00122936	0.810676	0.596726	-0.213949	6	29694676	HLA-F	5'UTR;ExonBnd	0.04171	0.04171	0.04171	0.04171	0.24677	0.04171	Weak transcription	HLA-F		88	cg03478356	0.00124802	0.282314	0.642952	0.360638	9	45726961	FAM27A	TSS200	0.06315	0.84502	0.06315	0.17968	0.06315	0.49035	Heterochromatin
89	cg17929630	0.0237916	0.750892	0.476867	-0.274025	6	30038712	RNF39	3'UTR	1.07616	0.09645	0.02218	1.27855	0.22621	0.09645	Strong transcription	RNF39		89	cg16214670	0.0237753	0.28889	0.49328	0.20439	9	137850459			0.73346	3.53415	0.02218	0.08199	0.02218	0.09645	ZNF genes & repeats
90	cg15979214	0.0472947	0.519621	0.317405	-0.202216	6	30122432	TRIM10	TSS1500	1.67028	0.00803	0.00803	0.02218	0.23897	0.00803	Weak Repressed PolyComb	TRIM10		90	cg16432908	0.0449959	0.613774	0.937532	0.323758	10	13544863	BEND7	5'UTR;1stExon	0.1299	0.14062	0.40698	1.61164	0.15238	0.1299	Weak transcription	BEND7
91	cg01203766	0.00577113	0.424326	0.194355	-0.229971	6	31095800	PSORS1C1	5'UTR	1.31386	0.43424	0.1299	0.17968	0.90532	0.1299	Weak Repressed PolyComb	PSORS1C1		91	cg10251456	0.0258857	0.658146	0.927544	0.269398	10	44137414	ZNF32-AS3	5'UTR	0.02218	0.23897	0.02218	0.22621	0.06315	0.02218	Heterochromatin	ZNF32-AS3
92	cg08412936	0.0336568	0.477577	0.268008	-0.209569	6	31097051	PSORS1C1	5'UTR	1.78081	1.02368	0.06315	0.37477	0.31741	0.06315	Weak Repressed PolyComb	PSORS1C1		92	cg00735237	0.00732575	0.419378	0.732098	0.312721	10	44398590		3'UTR	2.70384	0.05734	0.19015	0.08199	0.23022	0.051	Weak Repressed PolyComb
93	cg03392100	0.00383317	0.846327	0.607914	-0.238414	6	31731881	SAPCD1	3'UTR	0.07846	0.08664	0.56961	0.11742	0.65401	0.56961	Active Enhancer 2	SAPCD1		93	cg11034326	0.0360379	0.563351	0.785568	0.222217	10	115747887			0.10479	0.36685	3.69441	0.14978	3.2313	0.10479	Weak Enhancer
94	cg15602423	0.00384243	0.426475	0.184104	-0.24237	6	32552095	HLA-DRB1		1.31386	0.85544	0.1299	0.17968	0.90532	0.40698	Quiescent/Low	HLA-DRB1		94	cg22225943	0.0064868	0.388974	0.597167	0.208194	11	2162536	IGF2	TSS200;5'UTR;TSS1500	1.27855	1.27855	8.41204	0.22621	0.49035	11.2082	Active TSS	IGF2
95	cg21810004	0.000129501	0.610883	0.375741	-0.235142	6	32730299	HLA-DQB2		1.87037	0.83738	0.12585	0.17492	0.14803	0.3966	Repressed PolyComb	HLA-DQB2		95	cg15824435	0.0200608	0.468156	0.682779	0.214623	11	18617206		3'UTR	0.07846	1.02368	1.43877	1.79875	2.1938	0.9637	Genic enhancer1
96	cg12858166	0.0161876	0.497254	0.262681	-0.234573	6	33033176	HLA-DPA1	3'UTR	0.24677	0.00803	0.00803	0.23897	0.09645	0.00803	Quiescent/Low	HLA-DPA1		96	cg11170468	0.0250683	0.640547	0.911045	0.270498	11	124122102	OR8G1		0.07846	0.08664	0.26988	0.11742	0.09577	0.07846	Quiescent/Low	OR8G1
97	cg13661648	0.0409671	0.5968	0.342395	-0.254406	6	33035284	HLA-DPA1	3'UTR	0.38913	0.13341	0.12296	1.27467	0.14488	0.12296	Quiescent/Low	HLA-DPA1		97	cg20693580	0.00869359	0.206107	0.413934	0.207828	12	42326382		1stExon;3'UTR	0.1299	0.14062	0.1299	0.17968	0.46378	1.31386	Weak Enhancer
98	cg09234582	0.0181813	0.402877	0.156138	-0.24674	6	33048286	HLA-DPB1	1stExon;5'UTR	6.59314	0.31884	2.09698	0.80426	2.31037	3.41152	Bivalent/Poised TSS	HLA-DPB1		98	cg17715556	0.00260298	0.285749	0.52403	0.238281	12	42326680		TSS1500	1.31386	0.43424	2.567	0.17968	9.17213	13.4368	Flanking TSS Downstream
99	cg21291856	0.0292137	0.409401	0.132487	-0.276915	6	77563066			0.1299	0.14062	0.1299	0.17968	0.15238	0.1299	Quiescent/Low			99	cg18929217	0.00385796	0.270913	0.48248	0.211566	12	42326707		TSS1500	0.80908	0.43424	2.567	0.17968	8.14057	15.149	Flanking TSS Downstream
100	cg04336510	0.0166339	0.752362	0.51871	-0.233652	6	95991800			0.015105	0.09645	0.015105	0.06315	0.06315	0.06908	Quiescent/Low			100	cg06969250	0.0379644	0.311601	0.518971	0.20737	12	53694011	C12orf10	3'UTR;1stExon;5'UTR	0.49035	1.35578	3.62437	0.09793	6.3347	78.3177	Flanking TSS Upstream	C12orf10
101	cg08576898	0.0273406	0.881665	0.659478	-0.222187	6	108366864	OSTM1	TSS1500	0.1299	0.14062	0.1299	1.61164	0.15238	0.1299	Weak transcription	OSTM1		101	cg03826594	0.0364516	0.465605	0.668832	0.203227	12	54812085	ITGA5	TSS1500;5'UTR	1.27855	0.22621	35.4154	0.06315	0.84502	116.926	Active TSS	ITGA5
102	cg22274273	0.0262425	0.628052	0.289567	-0.338485	6	135137590			0.06315	0.06315	0.49035	0.06315	0.06315	0.06315	Quiescent/Low			102	cg18932722	0.0283652	0.401434	0.790546	0.389112	12	94987650	TMCC3	5'UTR	0.06315	0.22621	1.78081	0.06315	0.22621	0.06315	Weak transcription	TMCC3
103	cg03969305	0.0490682	0.325158	0.120931	-0.204227	6	161188183			0.79132	1.95772	0.12585	0.17492	3.51138	0.79132	Weak Enhancer			103	cg15545247	0.00332804	0.478896	0.736072	0.257176	12	123201372	GPR109B, HCAR3	1stExon;5'UTR;3'UTR	0.1299	0.14062	0.1299	0.17968	0.90532	0.40698	Weak Repressed PolyComb	HCAR3
104	cg03836994	0.017582	0.621717	0.392198	-0.229518	6	168594959		TSS200	6.68321	0.06315	0.06315	0.06315	1.27855	0.06315	Repressed PolyComb			104	cg09284209	0.00985627	0.304225	0.535278	0.231053	12	124585152		5'UTR	0.80908	0.85544	0.1299	0.17968	0.15238	0.80908	Weak Repressed PolyComb	ZNF664-FAM101A
105	cg14078235	0.00533083	0.551754	0.321874	-0.22988	6	169261355			4.33249	1.78081	0.49035	0.06315	0.667685	0.06315	Weak Repressed PolyComb			105	cg20352351	0.0122155	0.537943	0.739214	0.201272	12	124870274	NCOR2	ExonBnd	0.74316	0.05734	7.03376	1.4738	29.2186	0.42332	Genic enhancer2	NCOR2
106	cg07761942	0.0342163	0.772548	0.507687	-0.264861	7	67365			1.27855	0.43424	0.06315	0.53094	0.15238	0.22621	Weak Repressed PolyComb			106	cg14403741	0.0480897	0.665778	0.865966	0.200188	12	126465336		TSS1500;3'UTR	2.87417	0.34788	4.34303	0.1415	3.13508	1.10335	Active Enhancer 1	LINC00939
107	cg11183991	0.00361712	0.676276	0.474996	-0.20128	7	590359	PRKAR1B	TSS200	2.567	6.91188	0.1299	0.53094	0.15238	0.1299	Weak Repressed PolyComb	PRKAR1B		107	cg00431564	0.014816	0.648924	0.853084	0.204161	12	130145084	TMEM132D		0.06315	2.65167	0.49035	0.09793	0.22621	0.06315	ZNF genes & repeats	TMEM132D
108	cg03979378	0.000613336	0.696407	0.448061	-0.248347	7	1749674	ELFN1	5'UTR	0.06315	1.27855	0.49035	1.27855	0.06315	0.84502	ZNF genes & repeats	ELFN1		108	cg19008148	0.00212657	0.622989	0.850333	0.227344	12	131148477		3'UTR;5'UTR	0.84502	0.84502	0.06315	0.1682	0.06315	0.06315	Heterochromatin
109	cg15274662	0.0329975	0.691877	0.324881	-0.366995	7	12463109			0.06315	0.22621	0.06315	0.06315	0.06315	0.22621	Quiescent/Low			109	cg23579537	0.00208568	0.463659	0.91327	0.449611	13	51482661	RNASEH2B	TSS1500;3'UTR	0.667685	0.06315	0.06315	0.06315	0.06315	0.06315	Quiescent/Low	RNASEH2B-AS1
110	cg04456492	0.0209524	0.719606	0.417705	-0.301901	7	20010777		3'UTR	0.11742	0.12763	8.3139	0.49487	0.84783	0.11742	Active Enhancer 2			110	cg14950829	0.000826018	0.237185	0.453647	0.216462	13	53419617	PCDH8		12.738	1.95772	0.12585	0.17492	1.15636	0.3966	Repressed PolyComb	PCDH8
111	cg02366798	0.00367382	0.358995	0.135031	-0.223965	7	27237154	HOXA13	3'UTR;TSS1500	0.22621	0.06315	1.27855	0.06315	0.06315	5.08041	Flanking TSS	HOXA13		111	cg08598861	0.0093755	0.519193	0.742554	0.223361	13	81536673			0.06315	0.06315	0.06315	0.37477	0.09577	0.06315	Quiescent/Low
112	cg01534145	0.0298635	0.316152	0.0630071	-0.253145	7	28449474	CREB5	5'UTR	0.3819	0.40847	0.12017	0.1682	7.91211	2.46498	Bivalent/Poised TSS	CREB5		112	cg12463883	0.000875088	0.270141	0.500395	0.230254	13	108237965	FAM155A		0.00803	1.29125	0.00803	0.00803	0.04171	0.00803	Quiescent/Low	FAM155A
113	cg18439842	0.00181978	0.698849	0.486803	-0.212047	7	31724907		TSS1500	0.10965	0.38014	0.71863	0.15566	0.13032	0.10965	Quiescent/Low			113	cg03126236	0.00918782	0.399739	0.655913	0.256175	14	22184884		TSS1500	0.10017	0.10952	0.10017	0.14419	0.11989	0.10017	Weak Repressed PolyComb
114	cg12543766	0.0154686	0.896512	0.672236	-0.224277	7	77672208	MAGI2		0.01792	0.00803	0.00294	0.00803	0.00803	0.01792	Quiescent/Low	MAGI2		114	cg00767423	0.000854994	0.534025	0.847481	0.313457	14	22521050			3.29273	0.64484	0.1299	0.17968	0.15238	0.40698	Weak Repressed PolyComb
115	cg22370005	0.00355488	0.518404	0.308064	-0.21034	7	89749098	DPY19L2P4	1stExon;3'UTR;5'UTR	11.7727	3.42336	0.1299	0.17968	6.18301	0.1299	Bivalent Enhancer	DPY19L2P4		115	cg24154325	0.00394149	0.304099	0.582552	0.278453	14	29247705	C14orf23	3'UTR	1.31386	3.42336	0.1299	0.17968	0.15238	0.1299	Weak Repressed PolyComb	C14orf23
116	cg06987468	0.0492519	0.438591	0.235717	-0.202874	7	116963502	WNT2	TSS200	4.07374	5.07824	7.6458	0.17968	3.56237	4.90401	Bivalent/Poised TSS			116	cg06925422	0.0137554	0.336385	0.596731	0.260346	14	29823987		TSS1500;3'UTR	0.06315	0.49035	0.06315	0.06315	0.06315	0.06315	Quiescent/Low
117	cg07875818	0.0386308	0.491692	0.265857	-0.225835	7	132261765	PLXNA4	1stExon;TSS1500;5'UTR	0.11477	0.12485	0.11477	0.16178	0.13592	0.11477	Repressed PolyComb	PLXNA4		117	cg06809965	0.00618406	0.221538	0.50345	0.281912	14	70070333			0.80908	0.14062	0.1299	0.17968	0.15238	0.1299	Weak Repressed PolyComb
118	cg07258916	0.0431821	0.314248	0.112112	-0.202136	7	132262353	PLXNA4	TSS1500;5'UTR	8.45692	0.41595	0.12296	0.17154	4.71563	1.26975	Bivalent Enhancer	PLXNA4		118	cg13655169	0.0115009	0.0503085	0.346262	0.295954	14	73929570		5'UTR	0.0413	0.04686	0.36623	0.06885	1.16593	0.65506	Weak Enhancer
119	cg14455998	0.00705582	0.326877	0.0710573	-0.25582	7	133811808	LRGUK	TSS1500	3.58417	0.34788	0.09793	0.1415	15.8131	19.5596	Flanking TSS Downstream			119	cg10744079	0.0280195	0.12632	0.414909	0.288589	14	76819370			1.15021	0.11439	0.10479	0.14978	2.51579	0.10479	Bivalent Enhancer
120	cg17676607	0.00762479	0.319998	0.0692379	-0.25076	7	133811837	LRGUK	TSS1500	3.20584	0.13341	0.12296	0.17154	18.1222	23.3906	Flanking TSS Downstream			120	cg12036633	0.0199409	0.673341	0.959217	0.285876	15	63758958		3'UTR	1.10335	0.10718	0.09793	0.1415	3.88959	0.32322	Weak Enhancer
121	cg17042754	0.0068592	0.732869	0.468583	-0.264285	7	157322992			3.20584	3.33598	0.12296	0.17154	0.14488	0.12296	Weak Repressed PolyComb			121	cg11288672	0.0203015	0.397243	0.615834	0.218592	16	3125043			0.56961	0.61009	0.26988	0.11742	1.08836	0.9637	Weak Repressed PolyComb
122	cg19680441	0.0263285	0.5925	0.370756	-0.221744	7	157528444	PTPRN2		1.27855	0.49035	0.06315	0.1415	0.49035	0.06315	Weak Repressed PolyComb	PTPRN2		122	cg18554439	0.023592	0.501158	0.717473	0.216316	16	6464930	RBFOX1	5'UTR	0.36785	5.68373	0.11477	0.16178	0.13592	0.11477	Heterochromatin	RBFOX1
123	cg11651932	0.0342816	0.84502	0.484105	-0.360915	8	1327546			1.47487	5.46833	0.02218	0.02218	0.23897	0.02218	ZNF genes & repeats			123	cg02386298	0.0213401	0.651825	0.912516	0.260691	16	79748195		5'UTR	0.06315	0.06315	0.06315	0.06315	0.06315	0.06315	Heterochromatin
124	cg03143591	0.0199665	0.842399	0.580405	-0.261994	8	1472227	DLGAP2	5'UTR	0.90481	1.07616	0.02218	0.02218	0.09645	0.02218	ZNF genes & repeats	DLGAP2		124	cg23289135	0.0218364	0.624274	0.854713	0.230439	17	6182962			1.30692	0.43142	0.1288	0.17842	0.15122	0.1288	Weak Repressed PolyComb
125	cg09087561	0.0345143	0.805148	0.55942	-0.245728	8	1599486	DLGAP2		2.567	1.9918	0.40698	0.17968	0.90532	0.80908	Heterochromatin	DLGAP2		125	cg04484234	0.0105708	0.37395	0.626615	0.252666	17	37183452			1.90413	0.85544	0.1299	0.17968	0.90532	0.80908	Bivalent Enhancer
126	cg23154832	0.004668	0.38967	0.167442	-0.222228	8	4583355	CSMD1		1.31386	5.97484	0.1299	0.17968	0.15238	0.1299	Heterochromatin	CSMD1		126	cg04607951	0.042866	0.466275	0.684909	0.218634	17	39682769	KRT19		0.80908	0.43424	2.567	0.53094	1.452	9.64994	Active TSS
127	cg05293856	0.00301215	0.522788	0.321163	-0.201625	8	4614063	CSMD1		0.06315	0.06315	0.06315	0.06315	0.06315	0.22621	Heterochromatin	CSMD1		127	cg14101485	0.0115284	0.507437	0.711575	0.204137	19	3369759	NFIC		3.29273	0.85544	1.31386	0.17968	3.56237	1.31386	Bivalent Enhancer	NFIC
128	cg02680398	0.00844561	0.439208	0.229985	-0.209223	8	4629524	CSMD1		0.00803	1.92431	0.00803	0.09645	0.23897	0.1181	Heterochromatin	CSMD1		128	cg16848221	0.0462338	0.371978	0.681435	0.309457	19	6362787	CLPP		0.06315	0.84502	0.49035	1.06178	3.62437	0.22621	Weak Enhancer	CLPP
129	cg05542364	0.0105666	0.608164	0.371513	-0.23665	8	5027738			0.22621	2.95985	0.06315	0.09793	0.07846	0.22621	Heterochromatin			129	cg09470902	0.00942412	0.157665	0.376832	0.219167	19	58331294		1stExon;5'UTR	0.80908	1.118	11.7727	0.53094	1.76872	163.393	Flanking TSS Upstream
130	cg01150044	0.00540719	0.744043	0.541697	-0.202346	8	9766800			0.40698	0.14062	0.1299	0.17968	0.46378	0.1299	Weak Repressed PolyComb			130	cg22324618	0.00700026	0.135338	0.372561	0.237223	19	58361140	ZNF587	TSS200;5'UTR	0.22621	0.22621	1.78081	0.17968	0.49035	15.2572	Flanking TSS
131	cg19004110	0.00945785	0.582714	0.361849	-0.220864	8	14711027	MIR383;SGCZ	TSS200	0.1299	0.43424	0.1299	0.17968	0.46378	0.1299	Quiescent/Low	SGCZ		131	cg22598840	0.0161588	0.210846	0.425193	0.214348	19	58427707	ZNF417	5'UTR	0.22621	0.61009	1.27855	0.11742	0.09577	58.1231	Flanking TSS	ZNF417
132	cg04625818	0.000945079	0.789994	0.581078	-0.208915	8	20918636			0.22623	0.03838	0.31734	0.05796	0.38245	0.03352	Quiescent/Low			132	cg17560327	0.0181364	0.226082	0.513515	0.287433	19	58427757	ZNF417	1stExon;5'UTR	0.26988	0.61009	1.43877	0.11742	0.09577	47.4708	Flanking TSS	ZNF417
133	cg06824156	0.0314006	0.478973	0.246309	-0.232663	8	23228723	LOXL2	5'UTR	1.27855	0.06315	0.49035	0.17968	0.15238	0.06315	Weak Repressed PolyComb	LOXL2		133	cg11227172	0.0119859	0.198358	0.473734	0.275376	19	58427765	ZNF417	1stExon;5'UTR	0.26988	0.29255	1.43877	0.11742	0.09577	49.6057	Flanking TSS	ZNF417
134	cg21794421	0.00999582	0.832253	0.631611	-0.200642	8	34748239			0.22621	0.84502	0.06315	0.06315	0.06315	0.06315	ZNF genes & repeats			134	cg09561458	0.0150669	0.161652	0.396254	0.234602	19	58428186	ZNF417	TSS1500	0.06908	0.23897	0.015105	0.06315	0.09645	8.27005	Flanking TSS
135	cg20281882	0.0493041	0.751163	0.484354	-0.266809	8	42587131	CHRNB3		0.31734	0.1509	0.31734	0.05796	1.05312	0.03352	Quiescent/Low	CHRNB3		135	cg11290628	0.0107748	0.462794	0.700471	0.237677	20	9554459	PAK7		1.45623	0.08849	0.08021	0.11961	0.09771	0.08021	Weak Repressed PolyComb	PAK7
136	cg16353689	0.0383841	0.493696	0.271541	-0.222156	8	58404159		TSS1500	0.03352	0.03838	0.03352	0.05796	0.38245	0.03352	Quiescent/Low			136	cg01093219	0.00981609	0.588319	0.795523	0.207205	20	41159107	PTPRT		0.08761	1.09205	0.29521	0.40416	0.70179	0.61481	Quiescent/Low	PTPRT
137	cg15677350	0.00210401	0.49263	0.287185	-0.205444	8	80425651			0.22621	1.27855	0.06315	0.06315	0.22621	0.22621	Quiescent/Low			137	cg13301327	0.0052488	0.185905	0.550163	0.364258	20	62387416	ZBTB46		0.22621	0.22621	0.06315	1.62551	0.22621	0.22621	Weak transcription	ZBTB46
138	cg09303053	0.00682129	0.563886	0.310984	-0.252902	8	83717654			0.40698	0.14062	0.1299	0.17968	0.15238	0.1299	Quiescent/Low			138	cg09478051	0.034383	0.658202	0.914758	0.256556	22	17616217			0.73346	0.02218	0.02218	0.06315	1.27855	0.09645	Weak Enhancer
139	cg19268168	0.0197165	0.742316	0.439778	-0.302538	8	99895404	STK3		0.5784	0.03838	2.27297	0.05796	0.38245	0.13512	Active Enhancer 2	STK3		139	cg13820455	0.0391065	0.509495	0.744473	0.234978	22	49970140	C22orf34	TSS1500	0.40416	0.1395	0.1288	0.17842	0.15122	0.1288	Quiescent/Low
140	cg17326982	0.00545251	0.647913	0.368587	-0.279325	8	101651473	SNX31		0.06315	0.06315	0.06315	0.17492	0.49035	0.06315	Quiescent/Low	SNX31
141	cg00725193	0.0315569	0.816365	0.607437	-0.208928	8	105439965	DPYS		0.1299	0.14062	0.80908	0.17968	0.15238	0.1299	Quiescent/Low	DPYS
142	cg07067914	0.00885044	0.536054	0.302011	-0.234044	8	105479500	DPYS	TSS1500	2.92986	1.38056	0.1299	0.17968	1.452	0.1299	Weak Repressed PolyComb				DMCs of TICAM2
143	cg16293760	0.0180404	0.602105	0.379607	-0.222498	8	115105728			0.06315	0.84502	0.06315	0.06315	0.06315	0.06315	Quiescent/Low				DMCs of ZNF417
144	cg05738743	0.0139343	0.69754	0.472125	-0.225416	8	118750961			0.1299	0.14062	1.31386	0.17968	0.15238	0.1299	Quiescent/Low
145	cg05230834	0.02148	0.648279	0.446806	-0.201473	8	119626989	SAMD12		2.3787	0.77486	0.11217	0.15867	1.07848	0.11217	Quiescent/Low	SAMD12
146	cg16437000	0.0206897	0.549928	0.339005	-0.210923	9	128914821		5'UTR	0.91159	0.03838	0.31734	0.05796	0.38245	0.03352	Weak Repressed PolyComb
147	cg13865488	0.00285766	0.497872	0.294982	-0.20289	9	137299285	RXRA	1stExon;5'UTR	0.40698	0.14062	1.31386	0.53094	12.449	0.1299	Active Enhancer 1	RXRA
148	cg14654324	0.00715717	0.358179	0.140196	-0.217983	9	137299436	RXRA	5'UTR	1.31386	0.14062	1.90413	0.17968	45.7706	0.40698	Active Enhancer 1	RXRA
149	cg04050844	0.00253886	0.703069	0.439241	-0.263828	10	1691185	ADARB2		1.27855	2.46272	0.06315	0.09793	0.56961	0.22621	Heterochromatin	ADARB2
150	cg16449687	0.0021774	0.510957	0.195894	-0.315064	10	42862876	LOC441666		0.06315	1.118	1.78081	0.17968	0.90532	21.3191	ZNF genes & repeats	LOC441666
151	cg23161733	0.00926527	0.526299	0.324414	-0.201884	10	108385382	SORCS1		0.23897	0.02218	0.02218	0.09645	0.02218	0.23897	Quiescent/Low	SORCS1
152	cg13571223	0.0144595	0.777765	0.543656	-0.234109	10	108471708	SORCS1		0.12017	0.13048	0.3819	0.1682	0.14181	0.12017	Quiescent/Low	SORCS1
153	cg10729167	0.00676856	0.608393	0.367848	-0.240545	10	111220101			0.00294	0.04171	0.00294	0.00803	0.04171	0.00294	Heterochromatin
154	cg10475928	0.00277538	0.387386	0.183488	-0.203898	10	118901190			2.95985	0.49035	0.22621	0.06315	0.06315	0.06315	Repressed PolyComb
155	cg01825287	0.011083	0.813678	0.599619	-0.214059	10	125823997	CHST15	3'UTR;5'UTR	0.40416	0.43142	1.89498	0.17842	2.78092	0.1288	Weak Enhancer	CHST15
156	cg12483588	0.00390895	0.752801	0.498004	-0.254797	10	130855264			0.84502	1.78081	0.49035	0.06315	0.49035	0.22621	Heterochromatin
157	cg05892817	0.000252498	0.869284	0.635537	-0.233747	10	131638672	EBF3		0.40698	1.38056	0.1299	0.17968	0.90532	0.80908	Heterochromatin	EBF3
158	cg23758345	0.00154236	0.802724	0.586384	-0.21634	10	132940781	TCERG1L		0.84502	0.49035	0.06315	0.06315	0.22621	0.22621	Heterochromatin	TCERG1L
159	cg13248604	0.00445436	0.819572	0.572639	-0.246933	10	133000153	TCERG1L		0.06315	0.84502	0.06315	0.22621	0.06315	0.22621	Heterochromatin	TCERG1L
160	cg13970437	0.00567165	0.541669	0.333167	-0.208502	11	24275293		3'UTR	1.26975	0.82437	0.12296	0.51109	0.14488	0.12296	Quiescent/Low
161	cg06394820	0.0245006	0.356795	0.109534	-0.247261	11	60608291	CCDC86	TSS1500;3'UTR	1.13967	0.79728	0.74316	0.08199	0.85612	0.42332	Weak Repressed PolyComb
162	cg11422359	0.000430545	0.470326	0.267725	-0.202601	11	107641636		TSS1500	0.09793	0.10718	0.66422	0.1415	1.23397	0.09793	Quiescent/Low
163	cg19890168	0.00183812	0.874928	0.673015	-0.201913	11	121232763		1stExon	0.1299	0.14062	0.1299	0.17968	0.15238	0.1299	Weak Repressed PolyComb
164	cg11252310	0.000797762	0.66743	0.408909	-0.258521	11	126329507	KIRREL3		0.09645	0.02218	0.09645	0.05796	0.45252	0.02218	Weak Repressed PolyComb	KIRREL3
165	cg14057644	0.00341293	0.753248	0.551012	-0.202236	11	128327665			0.32322	1.1663	0.09793	1.38598	0.75382	0.32322	Strong transcription
166	cg22930460	0.00274063	0.582068	0.381691	-0.200377	12	4947131	KCNA6	TSS1500;3'UTR;5'UTR	1.90413	1.38056	0.40698	0.17968	0.15238	0.40698	Weak Repressed PolyComb	KCNA6
167	cg05413866	0.0206271	0.792197	0.570402	-0.221795	12	30054758			0.1299	3.42336	0.1299	0.17968	0.90532	0.1299	Heterochromatin
168	cg20210559	0.0159642	0.661204	0.450525	-0.21068	12	53047127	KRT2	TSS1500	0.04171	0.04171	0.00803	0.00803	0.00803	0.00803	Weak Repressed PolyComb
169	cg11248682	0.00633471	0.770774	0.569858	-0.200917	12	97578088		5'UTR	0.23897	0.09645	0.09645	0.06315	0.02218	0.02218	Heterochromatin
170	cg02305377	0.0205951	0.433678	0.19881	-0.234868	12	103355958			4.33249	0.22621	0.06315	0.06315	0.84502	0.06315	Weak Repressed PolyComb
171	cg09767187	0.0260571	0.657975	0.442801	-0.215174	12	103968395			0.10017	0.10952	0.32922	0.14419	0.76487	0.10017	Weak transcription
172	cg10330313	0.00314488	0.821887	0.618622	-0.203265	12	110975591	PPTC7		0.051	0.20913	1.60361	3.31352	1.79995	0.051	Strong transcription	PPTC7
173	cg06475687	0.00661619	0.705447	0.486417	-0.21903	12	118283273	KSR2		0.22621	0.06315	0.06315	0.06315	0.06315	0.06315	Quiescent/Low	KSR2
174	cg23686123	0.01553	0.471295	0.224646	-0.246649	12	128378462			0.37477	2.54346	0.11742	0.16493	0.13884	0.11742	Heterochromatin	FLJ37505
175	cg05855124	0.0244888	0.47886	0.276632	-0.202228	12	128896756	TMEM132C		0.12296	0.13341	0.12296	0.17154	0.14488	0.12296	Heterochromatin	TMEM132C
176	cg20567785	0.00266629	0.504312	0.292618	-0.211694	12	129456496	GLT1D1		0.40698	0.43424	0.1299	0.17968	0.46378	0.1299	Heterochromatin	GLT1D1
177	cg12402566	0.00425694	0.810638	0.608545	-0.202093	12	132057719			0.06315	0.06315	0.06315	0.06315	0.06315	0.06315	Weak Repressed PolyComb
178	cg12509997	0.00982576	0.662255	0.151594	-0.510661	14	21955356	TOX4	5'UTR;TSS1500	0.1299	0.14062	0.1299	2.6719	0.15238	0.1299	Weak transcription	TOX4
179	cg14175932	0.0221488	0.348676	0.0292869	-0.319389	14	23018807			0.09645	0.45252	0.09645	0.02218	0.23897	0.09645	Weak Repressed PolyComb
180	cg05940425	0.0421539	0.707	0.302543	-0.404457	14	65240980	SPTB		0.49035	7.80487	0.84502	1.62551	0.26988	0.06315	ZNF genes & repeats	SPTB
181	cg16499140	0.0446013	0.90672	0.667042	-0.239678	14	75906322	JDP2	5'UTR	0.0413	0.04686	0.36623	2.14838	0.19683	0.16017	Strong transcription	JDP2
182	cg18576044	0.0120479	0.581453	0.121712	-0.459741	14	76015669			0.12296	0.41595	0.38913	0.17154	2.026	0.12296	Weak transcription
183	cg10267007	0.0110972	0.822347	0.619923	-0.202424	14	84522947		TSS1500	0.07846	0.29255	0.07846	0.11742	0.09577	0.26988	Quiescent/Low
184	cg18915009	0.00013434	0.726815	0.453635	-0.273181	15	25514969	SNORD115-48	5'UTR	0.40698	1.38056	0.1299	0.17968	0.15238	0.40698	Quiescent/Low	SNORD115-48
185	cg03117439	0.0499001	0.803635	0.599761	-0.203874	15	26904083	GABRB3	TSS200;5'UTR	0.09365	1.13585	0.09365	0.13624	0.11268	0.64389	ZNF genes & repeats	GABRB3
186	cg21575308	0.0328371	0.472116	0.182132	-0.289984	15	29763183	FAM189A1	3'UTR	1.84599	0.13341	0.12296	0.17154	0.14488	0.38913	Quiescent/Low	FAM189A1
187	cg09479677	0.00343536	0.678881	0.47829	-0.200591	15	32220410		TSS200	0.12585	0.13642	0.12585	0.17492	0.14803	0.12585	Quiescent/Low
188	cg02239968	0.00509757	0.544722	0.340503	-0.204219	15	53090232			7.19816	0.61009	0.07846	0.11742	2.84395	0.26988	Bivalent Enhancer
189	cg09827761	0.0374643	0.46546	0.25367	-0.211789	15	66947392			0.1299	0.14062	0.1299	0.17968	0.90532	0.1299	Weak Enhancer
190	cg11314779	0.00451756	0.445952	0.192669	-0.253283	15	72567956			0.22621	0.06315	0.06315	0.06315	0.06315	0.06315	Quiescent/Low
191	cg22694630	0.0432497	0.727491	0.506357	-0.221134	15	78921707	CHRNB4		5.46833	0.45252	0.45252	0.02218	0.23897	0.09645	Repressed PolyComb	CHRNB4
192	cg14971325	0.0107079	0.57366	0.360837	-0.212823	15	89147786		TSS1500;1stExon;3'UTR	7.36583	0.0923	0.08382	0.12411	1.12968	1.00323	Repressed PolyComb
193	cg03035115	0.00107472	0.702169	0.499366	-0.202803	16	21234122			0.40698	0.14062	0.1299	0.17968	0.15238	0.1299	Weak Repressed PolyComb
194	cg03515067	0.00219869	0.725871	0.504785	-0.221086	16	34258127		3'UTR	0.23897	5.46833	0.02218	0.06315	0.23897	0.02218	ZNF genes & repeats
195	cg09946349	0.00400913	0.698202	0.497101	-0.201101	16	52003789			1.78081	0.247	0.49035	0.09793	0.56961	0.22621	Quiescent/Low
196	cg02301920	0.0033484	0.453031	0.207679	-0.245352	16	55866890	CES1	5'UTR	4.90401	0.85544	0.80908	0.17968	2.08544	4.07374	Bivalent/Poised TSS	CES1
197	cg07181926	0.014642	0.557008	0.333675	-0.223333	16	62630119		TSS200	0.00803	0.178535	0.00803	0.05796	0.04399	0.00803	Heterochromatin
198	cg01171429	0.000561754	0.713659	0.509357	-0.204302	16	69939015	WWP2	5'UTR	0.22621	0.06315	0.84502	0.22621	1.27855	0.06315	Weak transcription	WWP2
199	cg09830308	0.000104129	0.37144	0.169054	-0.202386	16	74734321	MLKL	5'UTR	1.75316	0.38699	7.22771	0.4794	4.95661	107.605	Flanking TSS Upstream	MLKL
200	cg02171206	0.00590097	0.529737	0.131304	-0.398434	16	78512543	WWOX		0.1299	0.43424	0.40698	0.17968	0.15238	0.80908	Quiescent/Low	WWOX
201	cg14624806	0.000245712	0.68086	0.431664	-0.249196	16	82787618	CDH13		0.49035	1.35578	0.84502	0.32322	0.56961	0.22621	Heterochromatin	CDH13
202	cg16387516	0.0230097	0.815207	0.593327	-0.22188	16	83658955	CDH13		0.09645	0.22621	0.02218	0.06315	0.06315	0.45252	Heterochromatin	CDH13
203	cg08809539	0.00106092	0.74719	0.541998	-0.205191	16	88120997		TSS200;1stExon;5'UTR;3'UTR	0.22621	0.06315	0.06315	0.17968	0.06315	0.06315	Weak Repressed PolyComb
204	cg01295631	0.00483669	0.682157	0.476921	-0.205236	16	88121167		TSS200;5'UTR;3'UTR	2.95766	0.45252	0.02218	0.23897	0.73346	0.09645	Bivalent Enhancer
205	cg01026300	0.000292706	0.751387	0.443748	-0.307639	16	89020584	CBFA2T3	5'UTR	2.34349	0.06315	0.06315	0.17968	0.90532	0.06315	Weak Repressed PolyComb	CBFA2T3
206	cg19014289	0.0107197	0.95714	0.746675	-0.210465	17	568442	VPS53	5'UTR;3'UTR	0.09793	0.34788	0.09793	2.68488	0.37477	0.09793	Strong transcription	VPS53
207	cg18657751	0.0062485	0.679563	0.474571	-0.204992	17	9834056	GAS7	5'UTR	0.07846	0.08664	0.07846	1.23397	0.09577	0.07846	Weak transcription	GAS7
208	cg19409349	0.0261435	0.696548	0.48403	-0.212518	17	68080257	KCNJ16	5'UTR;3'UTR	1.31386	0.85544	0.40698	0.17968	0.90532	0.1299	Quiescent/Low	KCNJ16
209	cg06840243	0.0112463	0.791468	0.577271	-0.214197	17	74442338	UBE2O		0.22621	0.06315	0.49035	0.22621	3.62437	0.06315	Weak Enhancer	UBE2O
210	cg04609971	0.00458823	0.611882	0.391047	-0.220835	17	74911808	MGAT5B		1.08836	1.15094	0.09577	0.42975	0.36854	0.31741	Weak Repressed PolyComb	MGAT5B
211	cg11253820	0.00344085	0.72372	0.489511	-0.23421	17	75475231	SEPT9	5'UTR	0.45252	0.09645	0.23897	0.02218	2.95766	0.02218	Weak Enhancer	SEPT9
212	cg18444757	0.032296	0.395392	0.134584	-0.260809	18	12035841			0.00294	0.13373	0.00294	0.1181	0.00294	0.05782	Weak Repressed PolyComb
213	cg04685434	0.0446356	0.581431	0.371996	-0.209434	18	44045043			0.74189	0.12485	0.11477	0.94447	0.13592	1.21666	Weak Repressed PolyComb
214	cg00254095	0.0467982	0.735435	0.36341	-0.372026	18	47016218	RPL17;SNORD58C;U58	TSS1500	0.40698	0.14062	1.90413	9.78307	0.90532	0.80908	Strong transcription	RPL17
215	cg21709842	0.00196332	0.611492	0.406107	-0.205385	18	54752673			0.45252	0.23897	0.02218	0.02218	0.23897	0.02218	Weak Repressed PolyComb
216	cg07145520	0.0439902	0.753494	0.544591	-0.208903	18	67241079	DOK6		0.00803	0.02218	0.00803	0.09645	0.02218	0.00803	Quiescent/Low	DOK6
217	cg16516576	0.00480708	0.725082	0.512424	-0.212658	18	70653069			0.1299	1.118	0.1299	0.17968	0.15238	0.1299	Heterochromatin
218	cg01863006	0.0280953	0.737235	0.532803	-0.204432	18	74214729			0.49035	0.07036	0.06315	0.09793	0.56961	0.49035	Weak Repressed PolyComb
219	cg01596554	0.00591394	0.601052	0.396531	-0.204521	18	77306732			2.567	0.43424	0.1299	0.17968	0.90532	0.1299	Weak Repressed PolyComb
220	cg19599395	0.000296403	0.705543	0.424586	-0.280956	19	3837031	ZFR2		4.07374	0.43424	0.1299	0.17968	0.15238	0.40698	Weak Repressed PolyComb	ZFR2
221	cg17089917	0.00789273	0.78106	0.503725	-0.277336	19	13732340			0.40698	1.38056	0.40698	0.17968	2.79225	0.1299	Weak Repressed PolyComb
222	cg03733219	0.00115646	0.444706	0.224305	-0.220402	19	38886319	SPRED3		0.320315	0.10604	0.09685	0.140155	0.748455	0.09685	Repressed PolyComb	SPRED3
223	cg20083079	0.00187452	0.594455	0.321979	-0.272476	19	43910493	TEX101	TSS200	1.78081	0.82437	0.22621	0.17154	0.87362	0.06315	Weak Repressed PolyComb	TEX101
224	cg24310722	0.0487061	0.653361	0.450796	-0.202565	19	47019524			0.02218	0.23897	0.02218	0.02218	0.45252	0.02218	Weak Repressed PolyComb	PPP5D1
225	cg11867671	0.00564617	0.746895	0.526256	-0.22064	19	51128350	SYT3		5.77869	0.43424	0.1299	1.61164	0.15238	0.1299	Weak Repressed PolyComb	SYT3
226	cg11871321	0.0141707	0.627742	0.416089	-0.211653	19	51454923	KLK5		0.80908	1.38056	0.40698	0.53094	0.15238	0.80908	Weak Repressed PolyComb	KLK5
227	cg14000393	0.00107997	0.557056	0.329752	-0.227304	20	7477350			0.00294	0.026835	0.05782	0.04888	0.03643	0.00294	Heterochromatin
228	cg15460297	0.0492215	0.773779	0.49408	-0.279699	20	43356937		5'UTR;3'UTR	0.06315	0.22621	1.27855	0.06315	3.62437	0.06315	Weak Enhancer
229	cg11513221	0.0230139	0.855846	0.60718	-0.248666	20	45129011	ZNF334		0.06315	0.84502	0.22621	0.06315	0.06315	0.06315	Heterochromatin	ZNF334
230	cg13909949	0.00308498	0.648329	0.401463	-0.246866	20	59173606			0.22621	0.90208	0.06315	0.09793	0.56961	0.84502	Heterochromatin
231	cg01414886	0.0149281	0.902581	0.678462	-0.224119	20	62551784	DNAJC5	5'UTR	0.40698	0.14062	0.1299	6.64177	2.79225	0.1299	Strong transcription	DNAJC5
232	cg09894294	0.0188284	0.437917	0.220778	-0.217139	21	23179036			0.1299	0.14062	0.1299	0.17968	0.15238	0.1299	Heterochromatin
233	cg22260897	0.00461143	0.769576	0.521117	-0.248459	21	46822283			0.49035	3.62437	0.06315	0.06315	0.49035	0.22621	Repressed PolyComb
234	cg20863045	0.00483846	0.747632	0.53928	-0.208353	21	47171416		5'UTR	0.22621	0.52832	0.06315	0.09793	0.56961	0.22621	Weak Repressed PolyComb
235	cg17131279	0.0433439	0.578684	0.340005	-0.238679	22	21377301	P2RX6	3'UTR	0.80908	0.85544	0.80908	0.17968	2.08544	0.1299	Weak transcription	P2RX6
236	cg16093786	0.0227318	0.588677	0.322974	-0.265703	22	30729554	SF3A1	3'UTR	0.02218	0.02218	3.53415	7.53294	1.47487	0.02218	Genic enhancer2	SF3A1
237	cg16275825	0.043763	0.59186	0.377088	-0.214771	22	32569772			4.78791	0.41595	0.12296	0.17154	0.14488	0.12296	Repressed PolyComb
238	cg23893060	0.0292248	0.416608	0.215118	-0.201491	22	45498115			0.06315	0.06315	0.06315	0.06315	3.62437	0.06315	Weak Enhancer
239	cg09232037	0.0117184	0.391775	0.188462	-0.203313	22	47656036			0.6678	0.24677	0.00803	0.00803	0.1181	0.00803	Heterochromatin
240	cg09203919	0.00316526	0.630644	0.407778	-0.222867	22	47789167			0.19015	0.79728	0.42332	0.06315	0.49035	0.19015	Heterochromatin

## Sheet: S4
Table S4. DNA methylation of CpG sites around PE-related SNPs (GRCh37/hg19 assembly)
Probe ID	MAPINFO	SNP_ID	Control	Severe features of PE		P value	Bonferroni
				with	without		P a	P b	P c
cg11348599	29073223	rs192147271;rs74619608;rs550918608	0.586038	0.506146	0.530366	0.03	0.037061	0.35814	1
cg16185386	29077350	rs543127182	0.342983	0.340306	0.350996	0.902	1	1	1
cg15176735	29078048	rs547653545;rs561167979	0.248305	0.244469	0.257138	0.688	1	1	1
cg14375976	29098268	rs115843973	0.810137	0.807762	0.847354	0.206	1	0.348819	0.36721
cg21583460	29101904	rs540797635	0.38366	0.346823	0.358842	0.162	0.153773	0.751064	1
cg11555873	29102417	rs534654802;rs554612233;rs181701463	0.909689	0.90662	0.913081	0.894	1	1	1
cg14797351	29103263	rs535219193;rs554749792;rs375904474	0.379652	0.379551	0.374605	0.829	1	1	1
cg00451105	29104082	rs532582291;rs545853810	0.908838	0.905454	0.91082	0.941	1	1	1
cg12843510	29104429	rs138311907;rs57364464;rs187734298	0.942717	0.950899	0.944898	0.333	0.49	1	1
cg01406689	29105308	rs75239566;rs544807358;rs564474132	0.512257	0.491996	0.503711	0.596	1	1	1
cg27167642	29105544		0.610526	0.596943	0.599471	0.813	1	1	1
cg15188434	29105629	rs192139036	0.694461	0.667849	0.698269	0.794	1	1	1
cg25895961	29106422		0.0578035	0.0446635	0.0428769	0.427	1	1	1
cg13031171	29106870	rs577724776;rs565215804;rs527552086;rs547636565	0.117216	0.089034	0.0876815	0.08	0.664253	0.824388	1
cg16661209	29107069	rs569310504;rs537887549;rs75417109	0.277495	0.207955	0.215434	0.173	0.33857	0.667913	1
cg08962087	29107120	rs569310504;rs537887549;rs75417109	0.193414	0.101425	0.150421	0.004	0.0015437	0.362094	0.0015437
cg15493737	29113107	rs144439255;rs192477173;rs556187910;rs11314622	0.466819	0.416893	0.417975	0.382	0.425083	0.644723	1
cg12684105	29114924	rs556690676;rs191429772	0.499125	0.567731	0.485394	0.377	0.252835	1	0.304979
cg19983391	29115045	rs545138545;rs142759127	0.175824	0.164016	0.129778	0.343	1	0.54739	1
cg17019267	29118404	rs187827106;rs116277293	0.931144	0.928822	0.932549	0.622	1	1	1
cg21986461	29123034	rs55785600	0.699167	0.680326	0.668293	0.365	0.828586	0.391995	1
cg17295834	29132547	rs567194921	0.191869	0.184337	0.162075	0.609	1	0.845822	1
cg07027493	29138219	rs7320190;rs560703568	0.472694	0.483575	0.469839	0.975	1	1	1
cg10329331	29139026	rs545690604;rs185980994;rs113006545	0.968129	0.967027	0.970084	0.831	1	1	1
cg13568992	29141631	rs569139661;rs538122905;rs558012890;rs570582182;rs577759365;rs545990582;rs553384377;rs370492802	0.902307	0.906669	0.920532	0.27	1	1	0.660919
cg15887927	29148952	rs540334005;rs377281528;rs528914368	0.526174	0.407005	0.4965	0.003	0.00104923	0.00057753	0.0625389
cg26026417	29149341	rs3812868;rs147858267	0.933999	0.933305	0.94596	0.83	1	1	1
cg23884903	29156897	rs557115667;rs572430994	0.866678	0.859776	0.873644	0.868	1	1	1
cg06606563	29157266	rs116493134;rs76968445	0.842123	0.840228	0.851315	0.85	1	1	1
cg23041109	29157934	rs577107259	0.553202	0.559422	0.571146	0.71	1	1	1
cg06301555	29158152	rs113214522;rs141858503	0.788888	0.793685	0.776209	0.603	1	1	1
cg07162826	29158337	rs554739041	0.749855	0.785693	0.782227	0.157311	0.247682	0.531808	1
cg11564275	29158364	rs11333102	0.896447	0.905544	0.900007	0.453	1	1	1
cg19371105	29159914	rs550630513;rs369261321	0.918842	0.838842	0.915592	0.015	0.00197298	1	0.020083
cg18469224	29160247	rs537961884	0.947873	0.955684	0.959775	0.044	0.242261	0.0724317	1
cg05044104	29161283	rs189364833;rs79877508	0.650248	0.593965	0.633711	0.177	0.0697322	1	0.562613
cg10557174	29166467	rs139119693;rs11617078;rs185403005	0.909644	0.877685	0.889424	0.217	0.228208	0.985293	1
cg15806588	29177556	rs142111577	0.731339	0.724206	0.731979	0.992	1	1	1
cg06346407	29186146	rs76163824;rs1538921;rs536450159;rs554989523;rs183982678	0.696844	0.664991	0.707654	0.611	1	1	1
cg16908925	29186482	rs113595344;rs11843285	0.844552	0.857111	0.840844	0.685	1	1	1
cg19118519	29192851	rs551443550	0.320516	0.284797	0.317529	0.364	0.406651	1	0.820434
cg25928396	29192934	rs7990634	0.543012	0.46969	0.486804	0.185	0.301378	0.825368	1
cg16463452	29195249	rs138779088	0.882817	0.805005	0.889675	0.028	0.000953981	1	0.00415778
cg20956594	29202889	rs540172286;rs553693210	0.910873	0.903784	0.918925	0.854	1	1	0.856832
cg00641609	29210686	rs547397834	0.438825	0.420727	0.411622	0.514	1	1	1
cg08931404	29227083	rs563719373;rs532541556	0.873504	0.877176	0.896655	0.224	1	0.271769	0.55345
cg25607361	29230532		0.90283	0.892608	0.912233	0.6	1	1	0.864897
cg18431149	29232079	rs556762911;rs4769628	0.714743	0.722725	0.716143	0.793	1	1	1
cg26203234	29232440	rs28372942	0.127034	0.111296	0.0987031	0.452	1	0.490832	1
cg04821933	29232799	rs531511337;rs536908056	0.102632	0.0856722	0.0956288	0.213	0.229951	1	1
cg00859193	29233011	rs558602513;rs377666211	0.0292176	0.0317015	0.0273083	0.345	0.758934	1	0.405381
green	Statistical significance among three groups
	CpG sites near PE-related SNPs (rs149427560_MAPINFO: 29,105,870)
	CpG sites near PE-related SNPs (rs4769613_MAPINFO: 29,138,609)
	CpG sites near PE-related SNPs(rs12050029_MAPINFO: 29,227,519)
Kruskal-Wallis test, followed by the Bonferroni correlation for multiple testing
Pa, Control versus PE; Pb, Control versus PE with severe features; Pc, PE versus PE with severe features

## Sheet: S5
Table S4. Primer sequences and PCR condition for methylation specific quantitative real-time PCR
Target gene	Primer	Sequence	Tm(°C)	Amplicon(bp)
HIST1H3E	F	TTG GGA CTG AGC AGA GTG TG	59.55	201
	R	GGG AGC AGA GTC AGG AGA	60.61
TICAM2	F	CCGGGCGTCGAGAGTT	60.96	145
	R	CGACCTCCAAGGGTGAGG	61.66
ZNF417	F	AGGACGATTCCTCTCCACCT	60.07	216
	R	ACCCAGAAAGCTCTGCGTTA	60.02
Target gene		Step	Tm (°C)	Time	Cycles	Component	Amount/rxn
HIST1H3E, ZNF417		Pre-denaturation	95	30 sec	-	TB Green Premix Ex Taq II	10µl
		Denaturation	95	5 sec	40	F & R primer	10pmole each
		Annealing/Extension	58	35 sec		ROX Reference Dye II	0.4µl
		Melting*	75-95		-	Template	~10ng
		* Increment 0.2°C, for 10 sec				Total	20µl
Target gene		Step	Tm (°C)	Time	Cycles	Component	Amount/rxn
TICAM2		Pre-denaturation	95	2 min	-	TB Green Premix Ex Taq II	10µl
		Denaturation	95	30 sec	40	F & R primer	10pmole each
		Annealing/Extension	63	1 min		ROX Reference Dye II	0.4µl
		Melting*	75-95		-	Template	~10ng
		* Increment 0.2°C, for 10 sec				Total	20µl
